# Supplementary material for: Alternative Splicing Regulation During Light-Induced Germination of Arabidopsis thaliana Seeds
Source: Front Plant Sci. 2019 Sep 10;10:1076. doi: 10.3389/fpls.2019.01076 (PMC6746916; doi:10.3389/fpls.2019.01076)
Supplement: Supplementary Table 1 — Differential gene expression and alternative splicing analyses. [file Table_1.xls]

## Sheet: Down-Regulated Genes
RNAseq DOWN-reg in R
	symbol	sharedLocus	geneCoord	start	end	width	effWidth	logFC	pvalue	gen.fdr
AT1G70860	AT1G70860	-	1:26718320-26718992	26718320	26718992	673	480	10.1045	6.93416e-07	1.5204e-06
AT3G21352	AT3G21352	-	3:7519976-7520360	7519976	7520360	385	282	6.41113	4.19781e-28	3.56172e-27
AT2G46970	PIL1	-	2:19295490-19297826	19295490	19297826	2337	1526	5.95734	2.87964e-115	5.60006e-113
AT4G01970	AtSTS	-	4:853922-857008	853922	857008	3087	2837	5.83171	9.25051e-230	3.13167e-226
AT3G62090	PIL2	-	3:22988547-22990709	22988547	22990709	2163	1805	5.62148	2.8925e-290	4.89614e-286
AT4G09590	NHL22	-	4:6066128-6066763	6066128	6066763	636	636	5.58723	4.73532e-69	2.05525e-67
AT4G09610	GASA2	-	4:6074770-6075645	6074770	6075645	876	529	5.56532	1.32703e-95	1.48759e-93
AT3G55240	AT3G55240	-	3:20473541-20474763	20473541	20474763	1223	681	5.46592	2.12569e-43	3.5207e-42
AT1G77960	AT1G77960	-	1:29310057-29313571	29310057	29313571	3515	1673	5.34854	3.55176e-244	1.50302e-240
AT4G18690	AT4G18690	-	4:10282762-10283803	10282762	10283803	1042	1042	5.31322	2.98916e-259	1.68658e-255
AT5G66580	AT5G66580	-	5:26572631-26573408	26572631	26573408	778	778	5.15717	3.53954e-208	8.55911e-205
AT1G25310	MEE8	-	1:8874124-8874834	8874124	8874834	711	438	5.10839	1.87719e-262	1.58876e-258
AT2G29310	AT2G29310	-	2:12590058-12591363	12590058	12591363	1306	907	5.05566	2.71187e-30	2.55305e-29
AT2G35970	AT2G35970	-	2:15109007-15109773	15109007	15109773	767	767	4.86681	2.42717e-21	1.44107e-20
AT2G18050	HIS1-3	-	2:7845923-7846884	7845923	7846884	962	769	4.69388	3.78109e-198	8.00032e-195
AT5G37240	AT5G37240	-	5:14737560-14739256	14737560	14739256	1697	477	4.62946	7.28909e-14	2.71911e-13
AT2G02930	ATGSTF3	-	2:851164-852222	851164	852222	1059	939	4.58428	7.61929e-88	6.61393e-86
AT4G16780	ATHB2	-	4:9449114-9450743	9449114	9450743	1630	1171	4.57406	2.72294e-215	7.68188e-212
AT4G09600	GASA3	-	4:6072804-6073612	6072804	6073612	809	606	4.54543	1.28075e-108	2.08454e-106
AT2G33830	AT2G33830	-	2:14309484-14310351	14309484	14310351	868	676	4.48982	2.26216e-163	2.39322e-160
AT2G29320	AT2G29320	-	2:12592148-12593686	12592148	12593686	1539	1151	4.42335	1.75546e-27	1.44456e-26
AT5G44120	CRU1	-	5:17756264-17758288	17756264	17758288	2025	1791	4.3571	5.19941e-151	3.03484e-148
AT1G16850	AT1G16850	-	1:5764807-5765651	5764807	5765651	845	747	4.34526	8.89222e-127	2.46752e-124
AT3G19663	AT3G19663	-	3:6826768-6826911	6826768	6826911	144	144	4.26748	1.25965e-16	5.61109e-16
AT1G49938	AT1G49938	-	1:18487545-18488107	18487545	18488107	563	198	4.21938	2.0641e-08	5.14111e-08
AT2G41260	M17	-	2:17206510-17207698	17206510	17207698	1189	1080	4.21878	9.78052e-158	8.27774e-155
AT1G70840	MLP31	-	1:26712982-26714066	26712982	26714066	1085	756	4.19054	4.17375e-85	3.22599e-83
AT3G25260	AT3G25260	-	3:9199438-9202000	9199438	9202000	2563	1940	4.16324	3.59167e-167	4.67663e-164
AT3G28740	CYP81D1	-	3:10788698-10790553	10788698	10790553	1856	1597	4.15599	5.23872e-107	8.13539e-105
AT1G77950	AGL67	-	1:29306957-29311194	29306957	29311194	4238	1102	4.09138	2.42971e-167	3.42731e-164
AT5G45310	AT5G45310	-	5:18359275-18361114	18359275	18361114	1840	1289	4.08177	3.93234e-146	2.14718e-143
AT1G11785	AT1G11785	-	1:3979862-3980956	3979862	3980956	1095	481	4.06262	2.48811e-14	9.55016e-14
AT2G29340	AT2G29340	-	2:12597115-12599203	12597115	12599203	2089	1355	4.05184	7.5486e-41	1.13376e-39
AT2G23240	AT2G23240	-	2:9895855-9896325	9895855	9896325	471	402	4.04752	2.98007e-111	5.30986e-109
AT2G27940	AT2G27940	-	2:11897942-11898867	11897942	11898867	926	860	4.04326	5.84409e-148	3.29743e-145
AT2G29300	AT2G29300	-	2:12588191-12589759	12588191	12589759	1569	1200	4.03605	1.34845e-153	9.13008e-151
AT2G01580	AT2G01580	-	2:265044-265905	265044	265905	862	862	3.9914	7.90154e-22	4.79904e-21
AT3G22640	PAP85	-	3:8011724-8013902	8011724	8013902	2179	1658	3.97437	1.92057e-142	8.33577e-140
AT2G19900	ATNADP-ME1	-	2:8591899-8595478	8591899	8595478	3580	2028	3.9659	2.96486e-169	4.56238e-166
AT5G25180	CYP71B14	-	5:8694630-8697108	8694630	8697108	2479	1565	3.95146	1.13044e-96	1.32882e-94
AT4G18620	PYL13	-	4:10254359-10254853	10254359	10254853	495	495	3.94135	1.0338e-48	2.13404e-47
AT1G74650	ATMYB31	-	1:28041191-28042995	28041191	28042995	1805	1517	3.93577	1.91133e-28	1.65067e-27
AT5G44360	AT5G44360	-	5:17871924-17873698	17871924	17873698	1775	1775	3.89411	3.5505e-19	1.85206e-18
AT3G56350	AT3G56350	-	3:20893946-20895625	20893946	20895625	1680	935	3.88029	7.08292e-111	1.23601e-108
AT3G22500	ATECP31	-	3:7971625-7972907	7971625	7972907	1283	1108	3.87102	1.87697e-94	1.98571e-92
AT2G28490	AT2G28490	-	2:12178597-12181012	12178597	12181012	2416	1780	3.84605	3.35449e-159	2.9885e-156
AT5G66430	AT5G66430	-	5:26525410-26526799	26525410	26526799	1390	1065	3.82676	4.98194e-72	2.41631e-70
AT1G65960	GAD2	-	1:24552003-24557730	24552003	24557730	5728	2106	3.82377	1.8798e-53	4.55864e-52
AT1G33102	AT1G33102	-	1:12002333-12002877	12002333	12002877	545	545	3.81862	3.5181e-70	1.58802e-68
AT3G26770	AT3G26770	-	3:9845396-9847148	9845396	9847148	1753	1088	3.79047	1.17271e-182	1.98504e-179
AT4G20260	PCAP1	-	4:10940746-10943561	10940746	10943561	2816	1141	3.79037	1.79106e-101	2.3143e-99
AT5G50700	HSD1	-	5:20623024-20625034	20623024	20625034	2011	1324	3.7899	2.3358e-95	2.5674e-93
AT1G49500	AT1G49500	-	1:18321295-18322284	18321295	18322284	990	990	3.77945	1.22463e-19	6.56406e-19
AT1G14950	AT1G14950	-	1:5157336-5158269	5157336	5158269	934	845	3.77402	2.92836e-70	1.32536e-68
AT5G50600	ATHSD1	-	5:20589702-20591689	20589702	20591689	1988	1301	3.7739	1.01087e-99	1.26748e-97
AT3G05260	AT3G05260	-	3:1497483-1499004	1497483	1499004	1522	1137	3.76462	1.70945e-108	2.7558e-106
AT2G47180	AtGolS1	-	2:19368798-19370441	19368798	19370441	1644	1355	3.76182	1.13129e-144	5.80281e-142
AT2G31585	AT2G31585	-	2:13446002-13446729	13446002	13446729	728	728	3.74308	3.64802e-81	2.47992e-79
AT5G35660	AT5G35660	-	5:13852390-13853717	13852390	13853717	1328	1251	3.74011	2.22017e-118	4.94483e-116
AT5G15265	AT5G15265	-	5:4956501-4957533	4956501	4957533	1033	438	3.73498	4.87587e-15	1.97025e-14
AT5G05320	AT5G05320	-	5:1575006-1576731	1575006	1576731	1726	1360	3.71092	3.00188e-138	1.15484e-135
AT5G24355	AT5G24355	-	5:8314905-8315246	8314905	8315246	342	342	3.70022	1.54388e-18	7.6953e-18
AT1G54860	AT1G54860	-	1:20457421-20458631	20457421	20458631	1211	901	3.68364	9.82325e-76	5.5059e-74
AT3G50740	UGT72E1	-	3:18855161-18856884	18855161	18856884	1724	1724	3.681	1.10348e-103	1.55655e-101
AT4G18650	AT4G18650	-	4:10263969-10265439	10263969	10265439	1471	790	3.666	1.46887e-152	9.20871e-150
AT1G70850	MLP34	-	1:26714866-26716829	26714866	26716829	1964	1294	3.66237	3.7454e-50	8.09686e-49
AT1G21680	AT1G21680	-	1:7613005-7615339	7613005	7615339	2335	2335	3.64677	2.75872e-140	1.11183e-137
AT2G41070	DPBF4	-	2:17130774-17132386	17130774	17132386	1613	1442	3.64197	8.76099e-154	6.17905e-151
AT5G62800	AT5G62800	-	5:25218663-25219967	25218663	25219967	1305	1047	3.63232	6.43482e-136	2.26921e-133
AT2G37290	AT2G37290	-	2:15656427-15661685	15656427	15661685	5259	3609	3.6283	1.94647e-59	5.8212e-58
AT5G02200	FHL	-	5:437460-438894	437460	438894	1435	1349	3.6038	1.85495e-189	3.48875e-186
AT1G11210	AT1G11210	-	1:3755677-3756998	3755677	3756998	1322	1213	3.60115	1.29795e-26	1.02378e-25
AT1G70985	AT1G70985	-	1:26764672-26765285	26764672	26765285	614	614	3.59931	1.88076e-68	7.93905e-67
AT3G24503	ALDH2C4	-	3:8919560-8923073	8919560	8923073	3514	1722	3.59908	2.47969e-166	2.99812e-163
AT4G26740	ATS1	-	4:13473516-13475328	13473516	13475328	1813	1063	3.58695	6.98567e-146	3.6952e-143
AT2G42560	AT2G42560	-	2:17714638-17716912	17714638	17716912	2275	2174	3.58663	3.09241e-111	5.45264e-109
AT5G38780	AT5G38780	-	5:15530015-15531522	15530015	15531522	1508	1215	3.57715	6.93739e-94	7.16032e-92
AT1G28940	AT1G28940	-	1:10106528-10106599	10106528	10106599	72	72	3.5764	5.32287e-08	1.28184e-07
AT1G21400	AT1G21400	-	1:7493426-7496710	7493426	7496710	3285	1955	3.57627	9.0176e-74	4.64429e-72
AT2G19320	AT2G19320	-	2:8370691-8371108	8370691	8371108	418	418	3.57543	6.72643e-85	5.17538e-83
AT5G07190	ATS3	-	5:2237507-2238671	2237507	2238671	1165	1017	3.57362	1.46591e-23	9.84268e-23
AT5G66110	HIPP27	-	5:26430202-26430912	26430202	26430912	711	621	3.57051	1.80602e-138	7.10942e-136
AT2G33070	ATNSP2	-	2:14028282-14031164	14028282	14031164	2883	2085	3.56711	1.6342e-35	1.95908e-34
AT1G20620	CAT3	-	1:7143067-7146540	7143067	7146540	3474	2088	3.56576	6.15273e-152	3.71955e-149
AT3G51810	ATEM1	-	3:19214748-19215831	19214748	19215831	1084	899	3.56551	3.11517e-75	1.69008e-73
AT3G23175	AT3G23175	-	3:8274000-8275470	8274000	8275470	1471	942	3.55951	1.36152e-33	1.48782e-32
AT4G28520	CRU3	-	4:14087556-14089796	14087556	14089796	2241	1798	3.54369	9.87292e-87	8.07338e-85
AT1G30040	GA2OX2	-	1:10537648-10539831	10537648	10539831	2184	1866	3.54365	2.10867e-165	2.37956e-162
AT5G53260	AT5G53260	-	5:21604662-21605674	21604662	21605674	1013	531	3.53721	1.11033e-87	9.44451e-86
AT5G07200	ATGA20OX3	-	5:2243553-2245339	2243553	2245339	1787	1607	3.53367	1.49564e-161	1.48922e-158
AT1G73190	ALPHA-TIP	-	1:27521944-27523332	27521944	27523332	1389	1179	3.53141	1.63461e-118	3.73906e-116
AT1G65970	TPX2	-	1:24557372-24558322	24557372	24558322	951	737	3.52193	4.21309e-79	2.65111e-77
AT1G62420	AT1G62420	-	1:23102793-23104647	23102793	23104647	1855	1039	3.52155	7.23531e-144	3.402e-141
AT5G36220	CYP81D1	-	5:14253690-14256033	14253690	14256033	2344	1664	3.51483	1.53705e-45	2.78263e-44
AT1G11175	AT1G11175	-	1:3744858-3745655	3744858	3745655	798	798	3.50797	1.28181e-80	8.60997e-79
AT1G56600	AtGolS2	-	1:21207537-21209596	21207537	21209596	2060	1396	3.50606	6.92639e-113	1.3027e-110
AT1G17810	BETA-TIP	-	1:6130025-6131627	6130025	6131627	1603	1173	3.50451	1.97306e-68	8.30798e-67
AT2G46660	CYP78A6	-	2:19153328-19155489	19153328	19155489	2162	1939	3.5016	8.39133e-31	8.07504e-30
AT5G53895	AT5G53895	-	5:21880619-21881204	21880619	21881204	586	485	3.47619	5.35996e-59	1.56969e-57
AT5G54740	SESA5	-	5:22238358-22239187	22238358	22239187	830	830	3.47487	2.63876e-104	3.75347e-102
AT3G21380	AT3G21380	-	3:7528184-7530677	7528184	7530677	2494	1662	3.47046	1.36057e-48	2.79495e-47
AT5G54000	AT5G54000	-	5:21917776-21919064	21917776	21919064	1289	1050	3.45068	2.39249e-86	1.91932e-84
AT1G68250	AT1G68250	-	1:25579373-25580194	25579373	25580194	822	822	3.44187	5.56916e-77	3.23949e-75
AT1G16770	AT1G16770	-	1:5737878-5739377	5737878	5739377	1500	1355	3.43698	7.52537e-119	1.74496e-116
AT2G15010	AT2G15010	-	2:6484379-6485154	6484379	6485154	776	604	3.43616	9.32863e-113	1.73523e-110
AT2G42000	AT2G42000	-	2:17529243-17530443	17529243	17530443	1201	677	3.43289	4.23449e-41	6.41695e-40
AT1G01480	ACS2	-	1:175782-178400	175782	178400	2619	1986	3.42722	9.80288e-67	3.81456e-65
AT2G25900	ATCTH	-	2:11041331-11043209	11041331	11043209	1879	1787	3.42161	8.27966e-144	3.78783e-141
AT2G45210	AT2G45210	-	2:18641566-18642704	18641566	18642704	1139	1139	3.41282	4.37124e-67	1.7369e-65
AT5G53270	AT5G53270	-	5:21606271-21607297	21606271	21607297	1027	872	3.41075	4.76651e-133	1.49412e-130
AT3G61450	SYP73	-	3:22738353-22740096	22738353	22740096	1744	1044	3.41048	7.29935e-19	3.71262e-18
AT1G03106	AT1G03106	-	1:748102-749034	748102	749034	933	933	3.40404	2.46363e-89	2.23004e-87
AT5G04500	AT5G04500	-	5:1283468-1286359	1283468	1286359	2892	2638	3.38746	1.23434e-134	4.09679e-132
AT2G47770	ATTSPO	-	2:19568464-19569507	19568464	19569507	1044	1044	3.38646	1.26437e-77	7.64359e-76
AT1G60680	AT1G60680	-	1:22347622-22349297	22347622	22349297	1676	1304	3.38229	6.1376e-120	1.46326e-117
AT1G49940	AT1G49940	-	1:18488360-18491179	18488360	18491179	2820	1119	3.37066	3.78763e-56	9.97096e-55
AT5G02750	AT5G02750	-	5:620094-621179	620094	621179	1086	1086	3.36141	3.92018e-96	4.48358e-94
AT1G70890	MLP43	-	1:26725626-26726544	26725626	26726544	919	818	3.35998	1.01279e-37	1.33412e-36
AT5G55450	AT5G55450	-	5:22467430-22468263	22467430	22468263	834	740	3.35601	1.11294e-39	1.59786e-38
AT1G48130	ATPER1	-	1:17780502-17781727	17780502	17781727	1226	986	3.35327	3.20746e-95	3.4803e-93
AT5G55135	AT5G55135	-	5:22379921-22380386	22379921	22380386	466	377	3.35094	5.19032e-72	2.51019e-70
AT5G24950	CYP71A15	-	5:8595209-8597761	8595209	8597761	2553	1491	3.35034	1.05884e-20	6.06735e-20
AT3G21370	BGLU19	-	3:7524054-7527652	7524054	7527652	3599	1889	3.34952	1.52212e-112	2.80053e-110
AT4G36700	AT4G36700	-	4:17298200-17300367	17298200	17300367	2168	1842	3.34793	3.96422e-138	1.49116e-135
AT1G27990	AT1G27990	-	1:9752799-9753952	9752799	9753952	1154	849	3.3197	7.66827e-107	1.16938e-104
AT1G16260	AT1G16260	-	1:5559579-5562113	5559579	5562113	2535	2387	3.31907	2.77089e-45	4.96327e-44
AT2G29330	TRI	-	2:12594590-12596330	12594590	12596330	1741	931	3.315	2.75876e-15	1.13316e-14
AT5G48412	AT5G48412	-	5:19623516-19624232	19623516	19624232	717	717	3.31366	1.51265e-84	1.14819e-82
AT4G34881	AT4G34881	-	4:16617623-16618506	16617623	16618506	884	884	3.3108	1.07867e-80	7.27435e-79
AT3G50480	HR4	-	3:18733068-18734388	18733068	18734388	1321	1030	3.30406	1.93379e-21	1.15258e-20
AT3G58200	AT3G58200	-	3:21559893-21561465	21559893	21561465	1573	1260	3.30229	1.40777e-117	2.97866e-115
AT2G14878	AT2G14878	-	2:6392167-6393042	6392167	6393042	876	876	3.30227	1.48548e-81	1.018e-79
AT3G58450	AT3G58450	-	3:21621997-21623166	21621997	21623166	1170	759	3.30185	4.42286e-78	2.69301e-76
AT1G54870	AT1G54870	-	1:20459006-20460647	20459006	20460647	1642	1243	3.29605	1.41077e-101	1.85117e-99
AT3G05300	AT3G05300	-	3:1508024-1508611	1508024	1508611	588	466	3.29371	1.02165e-17	4.85634e-17
AT1G17830	AT1G17830	-	1:6135803-6138432	6135803	6138432	2630	1589	3.29053	5.10345e-137	1.838e-134
AT5G43770	AT5G43770	-	5:17588790-17589467	17588790	17589467	678	678	3.26809	2.86714e-51	6.43995e-50
AT5G01300	AT5G01300	-	5:121483-122525	121483	122525	1043	944	3.26069	1.70289e-79	1.08773e-77
AT3G19290	AREB2	-	3:6687140-6690123	6687140	6690123	2984	1850	3.25921	2.686e-121	6.58927e-119
AT1G77450	anac032	-	1:29099954-29101261	29099954	29101261	1308	1117	3.25511	3.34274e-106	4.96338e-104
AT1G67855	AT1G67855	-	1:25442256-25442876	25442256	25442876	621	467	3.24317	5.90952e-15	2.37208e-14
AT2G28780	AT2G28780	-	2:12340034-12343421	12340034	12343421	3388	2596	3.23867	8.62467e-25	6.23888e-24
AT3G21360	AT3G21360	-	3:7522804-7524580	7522804	7524580	1777	1598	3.23716	1.94721e-58	5.56765e-57
AT4G34480	AT4G34480	-	4:16480934-16483995	16480934	16483995	3062	1735	3.23473	8.6829e-75	4.65112e-73
AT3G04040	AT3G04040	-	3:1047640-1049260	1047640	1049260	1621	765	3.2271	7.67881e-31	7.40622e-30
AT4G12290	AT4G12290	-	4:7304405-7307138	7304405	7307138	2734	2420	3.22305	2.25218e-129	6.46147e-127
AT5G15720	GLIP7	-	5:5124525-5126181	5124525	5126181	1657	1280	3.21882	2.5761e-19	1.35379e-18
AT1G10070	BCAT-2	-	1:3288087-3290471	3288087	3290471	2385	1752	3.20785	4.76021e-89	4.26329e-87
AT1G77530	AT1G77530	-	1:29136037-29137555	29136037	29137555	1519	1278	3.19877	1.23276e-19	6.60554e-19
AT5G50240	AtPIMT2	-	5:20451228-20452569	20451228	20452569	1342	1073	3.1947	5.76449e-82	3.999e-80
AT5G53220	AT5G53220	-	5:21595990-21598224	21595990	21598224	2235	2060	3.18667	1.12808e-106	1.70491e-104
AT4G11310	AT4G11310	-	4:6883551-6885517	6883551	6885517	1967	1337	3.18213	2.27928e-113	4.33498e-111
AT1G33640	AT1G33640	-	1:12195722-12195970	12195722	12195970	249	156	3.18141	2.86378e-12	9.51615e-12
AT1G74150	AT1G74150	-	1:27880528-27883626	27880528	27883626	3099	1710	3.18103	3.73363e-25	2.7454e-24
AT4G02690	AT4G02690	-	4:1185751-1187816	1185751	1187816	2066	1301	3.17912	5.25437e-131	1.58823e-128
AT4G02520	ATPM24.1	-	4:1110452-1111660	1110452	1111660	1209	989	3.17304	1.26362e-58	3.63147e-57
AT2G31985	AT2G31985	-	2:13613928-13615692	13613928	13615692	1765	957	3.16703	1.81068e-39	2.57125e-38
AT1G13150	CYP86C4	-	1:4481875-4483696	4481875	4483696	1822	1822	3.16436	9.37743e-37	1.18368e-35
AT5G59170	AT5G59170	-	5:23881988-23883122	23881988	23883122	1135	1135	3.16381	5.75835e-30	5.32922e-29
AT5G58660	AT5G58660	-	5:23701467-23703988	23701467	23703988	2522	1287	3.16149	3.78921e-97	4.48531e-95
AT1G03470	AT1G03470	-	1:865915-867733	865915	867733	1819	1247	3.16038	1.9026e-124	4.95465e-122
AT1G05510	AT1G05510	-	1:1629446-1630863	1629446	1630863	1418	980	3.15053	8.43468e-47	1.61326e-45
AT1G30220	ATINT2	-	1:10632821-10635471	10632821	10635471	2651	1911	3.14692	9.42487e-80	6.06596e-78
AT1G15190	AT1G15190	-	1:5227053-5228202	5227053	5228202	1150	1150	3.14291	3.07143e-34	3.45909e-33
AT4G19390	AT4G19390	-	4:10574768-10576428	10574768	10576428	1661	1030	3.13536	3.0878e-65	1.1412e-63
AT1G36060	AT1G36060	-	1:13454496-13456331	13454496	13456331	1836	1836	3.13144	4.88854e-78	2.96589e-76
AT3G14990	AT3G14990	-	3:5047400-5049877	5047400	5049877	2478	1593	3.12842	4.82124e-118	1.04627e-115
AT1G29680	AT1G29680	-	1:10377790-10378961	10377790	10378961	1172	854	3.1274	4.10735e-66	1.56236e-64
AT2G41280	M10	-	2:17209697-17210423	17209697	17210423	727	602	3.12685	3.67764e-87	3.03666e-85
AT5G40420	OLEO2	-	5:16173393-16174783	16173393	16174783	1391	872	3.11993	1.19433e-78	7.40531e-77
AT5G45690	AT5G45690	-	5:18534999-18536316	18534999	18536316	1318	941	3.11784	8.05095e-59	2.34558e-57
AT1G14930	AT1G14930	-	1:5152263-5153084	5152263	5153084	822	719	3.11446	6.46311e-77	3.74661e-75
AT3G26790	FUS3	-	3:9853828-9855989	9853828	9855989	2162	1380	3.11366	1.0678e-26	8.45397e-26
AT1G30860	AT1G30860	-	1:10986523-10989504	10986523	10989504	2982	2624	3.10909	1.39512e-130	4.14302e-128
AT2G01021	AT2G01021	-	2:6571-6672	6571	6672	102	102	3.10684	4.0821e-06	8.34917e-06
AT5G21020	AT5G21020	-	5:7138762-7139661	7138762	7139661	900	900	3.09742	5.30486e-80	3.47163e-78
AT1G31485	AT1G31485	-	1:11271744-11273075	11271744	11273075	1332	1220	3.09489	1.67452e-29	1.51252e-28
AT1G67856	AT1G67856	-	1:25442404-25443019	25442404	25443019	616	616	3.09062	1.97936e-15	8.20388e-15
AT1G33615	AT1G33615	-	1:12193325-12194374	12193325	12194374	1050	546	3.08851	6.21324e-62	2.05013e-60
AT2G22820	AT2G22820	-	2:9721231-9721425	9721231	9721425	195	195	3.07371	1.1141e-16	4.97318e-16
AT3G13277	AT3G13277	-	3:4290082-4291595	4290082	4291595	1514	1514	3.06644	2.00705e-38	2.73098e-37
AT4G18205	AT4G18205	-	4:10073758-10075271	10073758	10075271	1514	1432	3.06427	1.23215e-50	2.7157e-49
AT4G07408	AT4G07408	-	4:4201005-4201193	4201005	4201193	189	189	3.05912	2.55346e-26	1.9845e-25
AT4G25140	OLEO1	-	4:12900430-12901577	12900430	12901577	1148	908	3.05587	3.64351e-58	1.02789e-56
AT1G47980	AT1G47980	-	1:17691834-17693867	17691834	17693867	2034	1148	3.05328	5.34081e-57	1.44646e-55
AT4G18660	AT4G18660	-	4:10273480-10274872	10273480	10274872	1393	1393	3.04908	7.31299e-41	1.09935e-39
AT2G35345	AT2G35345	-	2:14880274-14880636	14880274	14880636	363	363	3.04633	9.69649e-30	8.87203e-29
AT4G31830	AT4G31830	-	4:15400604-15401147	15400604	15401147	544	544	3.03851	7.95561e-84	5.88055e-82
AT3G22740	HMT3	-	3:8032959-8035809	8032959	8035809	2851	1384	3.03292	2.03893e-83	1.49407e-81
AT1G07645	DSI-1VOC	-	1:2367437-2368385	2367437	2368385	949	625	3.02721	5.71695e-54	1.4231e-52
AT4G10020	HSD5	-	4:6268289-6270434	6268289	6270434	2146	1499	3.0248	3.44839e-118	7.58063e-116
AT2G33520	AT2G33520	-	2:14196752-14197706	14196752	14197706	955	610	3.02169	2.54474e-80	1.68261e-78
AT2G21820	AT2G21820	-	2:9302885-9303247	9302885	9303247	363	363	3.02127	1.49279e-56	3.98556e-55
AT5G01670	AT5G01670	-	5:251814-253960	251814	253960	2147	1340	3.01928	7.86721e-60	2.39511e-58
AT2G05580	AT2G05580	-	2:2055549-2056700	2055549	2056700	1152	1075	3.01357	1.38812e-89	1.26327e-87
AT2G39570	AT2G39570	-	2:16507896-16510198	16507896	16510198	2303	1760	3.00927	8.19638e-108	1.30887e-105
AT1G33340	AT1G33340	-	1:12087580-12088958	12087580	12088958	1379	1379	3.00818	2.05704e-28	1.77289e-27
AT3G01570	AT3G01570	-	3:221939-222827	221939	222827	889	814	3.00022	8.10997e-75	4.37189e-73
AT2G13547	AT2G13547	-	2:5647172-5647384	5647172	5647384	213	213	2.99024	5.24105e-25	3.83883e-24
AT5G22470	AT5G22470	-	5:7446974-7451049	7446974	7451049	4076	2822	2.98797	2.32374e-116	4.73903e-114
AT5G18450	AT5G18450	-	5:6116097-6117020	6116097	6117020	924	924	2.98574	2.09818e-141	8.66242e-139
AT2G18540	AT2G18540	-	2:8042382-8045008	8042382	8045008	2627	2124	2.98303	7.77204e-39	1.07306e-37
AT2G42890	ML2	-	2:17849819-17854553	17849819	17854553	4735	3222	2.97427	2.19091e-135	7.41711e-133
AT4G25580	AT4G25580	-	4:13056184-13058802	13056184	13058802	2619	2162	2.97171	1.08621e-94	1.15637e-92
AT5G04010	AT5G04010	-	5:1080105-1081074	1080105	1081074	970	970	2.97025	1.61118e-68	6.83522e-67
AT1G58235	AT1G58235	-	1:21579685-21580696	21579685	21580696	1012	1012	2.96865	9.29265e-64	3.24323e-62
AT4G33980	AT4G33980	-	4:16282696-16285059	16282696	16285059	2364	1121	2.9685	7.22919e-138	2.66019e-135
AT1G35516	AT1G35516	-	1:13078618-13079773	13078618	13079773	1156	781	2.96735	8.20426e-92	8.02737e-90
AT5G59340	WOX2	-	5:23933404-23934690	23933404	23934690	1287	850	2.96532	1.3233e-66	5.10238e-65
AT5G55750	AT5G55750	-	5:22564801-22566021	22564801	22566021	1221	565	2.96365	7.04098e-26	5.38557e-25
AT1G62290	AT1G62290	-	1:23009911-23013529	23009911	23013529	3619	1840	2.96344	6.70813e-84	5.00214e-82
AT4G28005	AT4G28005	-	4:13929655-13930191	13929655	13930191	537	348	2.96007	4.28722e-19	2.22266e-18
AT5G26970	AT5G26970	-	5:9487060-9487386	9487060	9487386	327	327	2.95358	5.76571e-16	2.4658e-15
AT1G75490	AT1G75490	-	1:28335502-28336706	28335502	28336706	1205	1205	2.95302	4.78632e-65	1.74985e-63
AT5G42900	COR27	-	5:17197641-17199793	17197641	17199793	2153	1102	2.93383	1.35398e-70	6.1943e-69
AT1G09260	AT1G09260	-	1:2993404-2993820	2993404	2993820	417	417	2.93272	7.09625e-10	1.98707e-09
AT5G55240	ATPXG2	-	5:22405926-22407351	22405926	22407351	1426	962	2.92826	1.60243e-77	9.6528e-76
AT1G31490	AT1G31490	-	1:11271228-11273294	11271228	11273294	2067	2067	2.92792	4.12024e-68	1.71359e-66
AT1G13340	AT1G13340	-	1:4569448-4571118	4569448	4571118	1671	1479	2.92729	1.90262e-92	1.89445e-90
AT3G63040	AT3G63040	-	3:23296572-23297225	23296572	23297225	654	654	2.92472	4.45407e-41	6.73763e-40
AT2G31350	GLX2-5	-	2:13368292-13371057	13368292	13371057	2766	1389	2.92363	1.24191e-116	2.56363e-114
AT1G75830	LCR67	-	1:28472357-28472891	28472357	28472891	535	428	2.91811	4.39333e-62	1.45246e-60
AT1G78070	AT1G78070	-	1:29355022-29358993	29355022	29358993	3972	2077	2.91624	3.7789e-119	8.88409e-117
AT2G34315	AT2G34315	-	2:14480219-14483056	14480219	14483056	2838	1004	2.91216	1.50962e-74	8.03565e-73
AT5G61610	AT5G61610	-	5:24770099-24771252	24770099	24771252	1154	885	2.91096	5.08611e-40	7.42177e-39
AT1G31750	AT1G31750	-	1:11370659-11372077	11370659	11372077	1419	727	2.90926	1.05441e-51	2.40864e-50
AT4G15398	CYP702A7P	-	4:8811525-8811635	8811525	8811635	111	111	2.90703	7.69371e-09	1.98191e-08
AT1G64900	CYP89A2	-	1:24113215-24114984	24113215	24114984	1770	1770	2.9067	1.327e-71	6.27434e-70
AT5G42825	AT5G42825	-	5:17171964-17172742	17171964	17172742	779	779	2.90612	2.08435e-75	1.14551e-73
AT1G03990	AT1G03990	-	1:1024847-1027616	1024847	1027616	2770	2277	2.89729	1.54231e-117	3.22305e-115
AT4G13180	AT4G13180	-	4:7657196-7658197	7657196	7658197	1002	1002	2.88841	3.1788e-46	5.88705e-45
AT3G17220	ATPMEI2	-	3:5883328-5883849	5883328	5883849	522	522	2.88288	1.35753e-09	3.71046e-09
AT1G15740	AT1G15740	-	1:5410908-5414919	5410908	5414919	4012	2295	2.8769	1.01076e-86	8.22553e-85
AT1G64660	ATMGL	-	1:24028918-24030780	24028918	24030780	1863	1628	2.87402	5.19495e-102	6.92401e-100
AT4G27310	AT4G27310	-	4:13675638-13676910	13675638	13676910	1273	1181	2.86473	1.20143e-46	2.27734e-45
AT2G45360	AT2G45360	-	2:18698592-18699514	18698592	18699514	923	829	2.8635	7.06373e-74	3.67901e-72
AT2G34600	TIFY5B	-	2:14573080-14573856	14573080	14573856	777	677	2.86313	1.63274e-13	5.9244e-13
AT1G76990	ACR3	-	1:28932162-28935550	28932162	28935550	3389	2430	2.85805	2.11705e-92	2.09563e-90
AT1G80180	AT1G80180	-	1:30156826-30157584	30156826	30157584	759	759	2.85783	8.92949e-61	2.82522e-59
AT2G27310	AT2G27310	-	2:11683862-11684967	11683862	11684967	1106	1106	2.84958	1.88503e-21	1.12391e-20
AT4G18680	AT4G18680	-	4:10281033-10281740	10281033	10281740	708	708	2.84848	3.07621e-99	3.80081e-97
AT2G25890	AT2G25890	-	2:11037380-11038126	11037380	11038126	747	747	2.84594	8.74476e-85	6.69761e-83
AT3G18570	AT3G18570	-	3:6395860-6396606	6395860	6396606	747	747	2.84195	2.9831e-64	1.06755e-62
AT1G25275	AT1G25275	-	1:8860671-8861364	8860671	8861364	694	518	2.83773	2.00601e-58	5.72608e-57
AT2G25340	ATVAMP712	-	2:10792664-10793832	10792664	10793832	1169	660	2.83432	1.03031e-38	1.41904e-37
AT2G42090	ACT9	-	2:17556744-17558369	17556744	17558369	1626	1101	2.83066	2.79511e-08	6.88486e-08
AT2G40170	EM6	-	2:16779552-16780258	16779552	16780258	707	610	2.82692	3.69523e-56	9.74286e-55
AT2G46980	AT2G46980	-	2:19299492-19304191	19299492	19304191	4700	3047	2.82572	3.26288e-85	2.53352e-83
AT1G03880	CRU2	-	1:985751-988146	985751	988146	2396	1633	2.82336	2.76057e-42	4.39174e-41
AT4G03200	AT4G03200	-	4:1408159-1412756	1408159	1412756	4598	2980	2.82298	1.23504e-97	1.49325e-95
AT3G27660	OLE3	-	3:10243755-10245023	10243755	10245023	1269	874	2.82096	7.17586e-41	1.0797e-39
AT4G29890	AT4G29890	-	4:14608833-14610998	14608833	14610998	2166	1397	2.81908	9.69368e-72	4.60913e-70
AT1G03120	ATRAB28	-	1:752271-753140	752271	753140	870	549	2.81847	1.20018e-106	1.79783e-104
AT3G25495	AT3G25495	-	3:9244325-9250768	9244325	9250768	6444	6444	2.80861	3.52393e-87	2.924e-85
AT4G36670	AT4G36670	-	4:17287499-17289590	17287499	17289590	2092	1770	2.80003	3.43645e-22	2.12761e-21
AT1G70800	AT1G70800	-	1:26702705-26703790	26702705	26703790	1086	717	2.79782	4.31439e-65	1.58416e-63
AT3G21781	AT3G21781	-	3:7676054-7676384	7676054	7676384	331	331	2.79754	2.07757e-09	5.58295e-09
AT1G28330	DRM1	-	1:9933884-9935271	9933884	9935271	1388	1070	2.79424	5.92456e-65	2.16132e-63
AT5G30500	AT5G30500	-	5:11615345-11616926	11615345	11616926	1582	987	2.78386	8.44229e-32	8.59823e-31
AT5G40382	AT5G40382	-	5:16155086-16155683	16155086	16155683	598	475	2.77773	5.13053e-19	2.64528e-18
AT5G65550	AT5G65550	-	5:26198304-26199827	26198304	26199827	1524	1524	2.77285	2.28909e-97	2.74805e-95
AT3G16120	AT3G16120	-	3:5464769-5465531	5464769	5465531	763	684	2.77124	1.4918e-57	4.09265e-56
AT5G16460	AT5G16460	-	5:5376961-5378533	5376961	5378533	1573	1231	2.7707	4.19327e-101	5.37723e-99
AT4G18197	ATPUP7	-	4:10071634-10073236	10071634	10073236	1603	1521	2.76841	1.26405e-22	8.04988e-22
AT3G12960	AT3G12960	-	3:4136488-4136828	4136488	4136828	341	341	2.76685	1.61339e-48	3.29829e-47
AT5G57660	COL5	-	5:23355464-23356989	23355464	23356989	1526	1437	2.76662	2.12961e-44	3.67835e-43
AT4G37390	YDK1	-	4:17579657-17582022	17579657	17582022	2366	2131	2.76625	9.67055e-58	2.67911e-56
AT4G28240	AT4G28240	AT4G28230	4:13997292-13998347	13997292	13998347	1056	1056	2.76433	4.0259e-67	1.60345e-65
AT1G22770	GI	-	1:8061844-8067716	8061844	8067716	5873	4136	2.76357	1.87472e-43	3.11417e-42
AT5G64210	AOX2	-	5:25683965-25685664	25683965	25685664	1700	1062	2.76252	2.51147e-95	2.74269e-93
AT1G14960	AT1G14960	-	1:5159199-5160083	5159199	5160083	885	688	2.75595	1.14293e-29	1.04013e-28
AT5G47220	ERF2	-	5:19171862-19172823	19171862	19172823	962	962	2.74863	2.68622e-20	1.50164e-19
AT5G09640	SNG2	-	5:2988314-2991156	2988314	2991156	2843	1647	2.74662	9.02683e-74	4.64429e-72
AT3G15400	ATA20	-	3:5201644-5203197	5201644	5203197	1554	1554	2.74255	1.2225e-68	5.21241e-67
AT1G31480	SGR2	-	1:11265880-11271701	11265880	11271701	5822	3138	2.74195	4.20058e-95	4.52887e-93
AT2G20770	GCL2	-	2:8945318-8947310	8945318	8947310	1993	1549	2.74139	7.65209e-133	2.35504e-130
AT5G57790	AT5G57790	-	5:23412025-23413627	23412025	23413627	1603	1407	2.73843	1.58352e-101	2.06186e-99
AT4G27170	SESA4	-	4:13613596-13614283	13613596	13614283	688	688	2.73831	1.93471e-53	4.6851e-52
AT3G15450	AT3G15450	-	3:5212984-5214124	5212984	5214124	1141	1051	2.73195	2.30683e-95	2.55214e-93
AT3G03620	AT3G03620	-	3:873749-876800	873749	876800	3052	1738	2.72936	8.56744e-68	3.49448e-66
AT1G30110	NUDX25	-	1:10581735-10584080	10581735	10584080	2346	999	2.72817	7.49763e-36	9.11072e-35
AT3G51430	SSL5	-	3:19086452-19088110	19086452	19088110	1659	1413	2.72301	1.76761e-103	2.45248e-101
AT2G23640	RTNLB13	-	2:10057554-10059108	10057554	10059108	1555	687	2.72178	2.32522e-87	1.93886e-85
AT3G10200	AT3G10200	-	3:3157608-3160188	3157608	3160188	2581	1958	2.72176	4.95947e-92	4.88075e-90
AT3G14595	AT3G14595	-	3:4908948-4910476	4908948	4910476	1529	738	2.72155	6.85029e-72	3.28484e-70
AT1G16510	AT1G16510	-	1:5644572-5645443	5644572	5645443	872	872	2.71675	3.42449e-25	2.52356e-24
AT4G26466	LRE	-	4:13367645-13368629	13367645	13368629	985	498	2.71568	7.21376e-12	2.33252e-11
AT5G15780	AT5G15780	-	5:5144727-5146403	5144727	5146403	1677	1483	2.71446	4.04642e-49	8.45602e-48
AT5G42290	AT5G42290	-	5:16911637-16912161	16911637	16912161	525	525	2.70987	3.74558e-70	1.68621e-68
AT5G07500	PEI1	-	5:2372619-2373655	2372619	2373655	1037	1037	2.70837	1.98518e-15	8.22395e-15
AT4G24220	AWI31	-	4:12564945-12566755	12564945	12566755	1811	1722	2.70804	1.53224e-74	8.13048e-73
AT5G66400	RAB18	-	5:26518277-26519242	26518277	26519242	966	884	2.70155	2.5097e-39	3.54606e-38
AT3G22490	AT3G22490	-	3:7969681-7970843	7969681	7970843	1163	998	2.7006	3.29428e-56	8.71285e-55
AT2G26355	AT2G26355	-	2:11220708-11221535	11220708	11221535	828	828	2.69814	5.29804e-53	1.26667e-51
AT3G60690	AT3G60690	-	3:22435121-22435949	22435121	22435949	829	829	2.69811	1.98646e-38	2.70514e-37
AT5G66080	AT5G66080	-	5:26423419-26425406	26423419	26425406	1988	1691	2.69774	4.89342e-66	1.8572e-64
AT1G17820	AT1G17820	-	1:6131537-6135345	6131537	6135345	3809	2856	2.6972	2.06085e-59	6.15237e-58
AT1G50290	AT1G50290	-	1:18627559-18628434	18627559	18628434	876	876	2.69616	8.38809e-37	1.06197e-35
AT5G66590	AT5G66590	-	5:26574181-26574874	26574181	26574874	694	694	2.69587	1.42388e-68	6.05579e-67
AT3G24927	AT3G24927	-	3:9103087-9103989	9103087	9103989	903	903	2.6945	4.94881e-60	1.51207e-58
AT4G15396	CYP702A6	-	4:8807527-8810512	8807527	8810512	2986	1568	2.69255	1.92975e-96	2.23732e-94
AT5G07070	CIPK2	-	5:2196434-2198114	2196434	2198114	1681	1681	2.68846	1.62913e-24	1.16208e-23
AT2G25095	MIR156A	-	2:10676472-10676553	10676472	10676553	82	82	2.68495	8.3976e-20	4.54868e-19
AT4G10490	AT4G10490	-	4:6483867-6485360	6483867	6485360	1494	1261	2.68384	5.18024e-27	4.14787e-26
AT1G18330	EPR1	-	1:6305966-6308013	6305966	6308013	2048	1644	2.67479	1.60972e-124	4.27144e-122
AT5G47610	AT5G47610	-	5:19301188-19301913	19301188	19301913	726	726	2.67321	2.3016e-16	1.00696e-15
AT1G80090	AT1G80090	-	1:30130104-30131940	30130104	30131940	1837	1294	2.67284	1.09871e-87	9.39285e-86
AT1G28930	AT1G28930	-	1:10106090-10106161	10106090	10106161	72	72	2.66445	6.63229e-06	1.32858e-05
AT4G24652	AT4G24652	-	4:12722395-12722952	12722395	12722952	558	360	2.66277	5.33284e-10	1.50876e-09
AT3G21600	AT3G21600	-	3:7606507-7608407	7606507	7608407	1901	1400	2.66239	6.68329e-39	9.25761e-38
AT1G28360	ERF12	-	1:9951848-9952740	9951848	9952740	893	893	2.66237	1.9693e-35	2.35246e-34
AT2G37390	NAKR2	-	2:15694200-15695825	15694200	15695825	1626	1244	2.66168	4.37082e-21	2.55473e-20
AT1G80570	AT1G80570	-	1:30290325-30292420	30290325	30292420	2096	2096	2.66043	2.79652e-109	4.64086e-107
AT1G22500	AT1G22500	-	1:7949476-7950900	7949476	7950900	1425	1425	2.65875	3.48529e-31	3.42798e-30
AT2G41710	AT2G41710	-	2:17400022-17403050	17400022	17403050	3029	1791	2.65301	3.36233e-96	3.87171e-94
AT4G15490	UGT84A3	-	4:8852698-8854545	8852698	8854545	1848	1848	2.65234	2.33922e-21	1.39031e-20
AT3G20810	JMJD5	-	3:7275674-7278379	7275674	7278379	2706	1665	2.65224	6.78016e-110	1.14768e-107
AT3G57020	AT3G57020	-	3:21098315-21100360	21098315	21100360	2046	1370	2.6469	2.16795e-56	5.7609e-55
AT2G44995	AT2G44995	-	2:18562102-18563678	18562102	18563678	1577	621	2.64106	8.98763e-11	2.69263e-10
AT2G36220	AT2G36220	-	2:15192480-15193698	15192480	15193698	1219	1219	2.63984	5.09657e-63	1.74282e-61
AT1G21410	SKP2A	-	1:7497141-7499579	7497141	7499579	2439	1408	2.63815	4.05203e-99	4.9702e-97
AT1G73066	AT1G73066	-	1:27481785-27483715	27481785	27483715	1931	1931	2.63522	1.53924e-18	7.67446e-18
AT1G07430	HAI2	-	1:2280835-2282828	2280835	2282828	1994	1817	2.62514	3.56237e-94	3.6994e-92
AT1G19610	LCR78	-	1:6781483-6782039	6781483	6782039	557	443	2.62455	7.88091e-12	2.54192e-11
AT1G29355	AT1G29355	-	1:10274048-10275539	10274048	10275539	1492	924	2.62256	6.11956e-83	4.35235e-81
AT4G27970	SLAH2	-	4:13918290-13920132	13918290	13920132	1843	1570	2.62217	8.16333e-34	8.99614e-33
AT1G69252	AT1G69252	-	1:26036570-26037659	26036570	26037659	1090	981	2.61881	1.08306e-94	1.15637e-92
AT2G45510	CYP704A2	-	2:18753074-18755172	18753074	18755172	2099	1775	2.61695	5.61757e-74	2.94392e-72
AT1G15175	AT1G15175	-	1:5222913-5224121	5222913	5224121	1209	829	2.61028	1.83775e-28	1.59036e-27
AT4G12680	AT4G12680	-	4:7475104-7478356	7475104	7478356	3253	1910	2.60659	9.78826e-90	8.95599e-88
AT3G15780	AT3G15780	-	3:5341426-5342557	5341426	5342557	1132	568	2.60493	5.10665e-51	1.14037e-49
AT4G18920	AT4G18920	-	4:10368755-10370212	10368755	10370212	1458	899	2.59809	1.59102e-83	1.17092e-81
AT1G01520	AT1G01520	-	1:190596-192139	190596	192139	1544	864	2.59659	1.02319e-53	2.51736e-52
AT1G69890	AT1G69890	-	1:26323111-26324616	26323111	26324616	1506	1244	2.59427	1.14129e-50	2.52202e-49
AT2G21490	LEA	-	2:9206016-9207125	9206016	9207125	1110	836	2.59192	1.10722e-49	2.3545e-48
AT2G38800	AT2G38800	-	2:16216999-16219159	16216999	16219159	2161	2078	2.5886	1.14937e-73	5.86004e-72
AT3G53040	AT3G53040	-	3:19664674-19666487	19664674	19666487	1814	1645	2.58694	3.41845e-67	1.36472e-65
AT2G36540	AT2G36540	-	2:15325237-15326449	15325237	15326449	1213	750	2.58533	3.47868e-24	2.42919e-23
AT3G51440	AT3G51440	-	3:19089081-19090639	19089081	19090639	1559	1251	2.58459	1.33998e-37	1.75692e-36
AT5G05965	AT5G05965	-	5:1790788-1792634	1790788	1792634	1847	806	2.57299	1.45096e-87	1.22802e-85
AT3G51860	CAX3	-	3:19239427-19242913	19239427	19242913	3487	1805	2.57235	9.22749e-96	1.04129e-93
AT1G29357	AT1G29357	-	1:10274102-10275718	10274102	10275718	1617	1543	2.56892	2.83385e-82	1.98217e-80
AT1G29670	AT1G29670	-	1:10375763-10377871	10375763	10377871	2109	1326	2.56788	5.53685e-19	2.84784e-18
AT3G03590	AT3G03590	-	3:865183-867008	865183	867008	1826	929	2.56786	4.87965e-40	7.12664e-39
AT1G01470	LEA14	-	1:172146-172948	172146	172948	803	727	2.56666	9.35484e-58	2.59589e-56
AT1G33612	AT1G33612	-	1:12191312-12192849	12191312	12192849	1538	1538	2.55982	7.97377e-43	1.2916e-41
AT5G58350	WNK4	AT5G58340	5:23584789-23587801	23584789	23587801	3013	2552	2.55966	9.85555e-65	3.55704e-63
AT4G25707	AT4G25707	-	4:13097640-13097762	13097640	13097762	123	123	2.55864	1.08765e-38	1.49681e-37
AT4G31351	AT4G31351	-	4:15217687-15217884	15217687	15217884	198	198	2.55861	5.70402e-13	1.99487e-12
AT1G19397	AT1G19397	AT1G19396	1:6710961-6711787	6710961	6711787	827	747	2.55588	7.98333e-47	1.53039e-45
AT5G63030	AT5G63030	-	5:25286223-25287694	25286223	25287694	1472	684	2.55496	1.09588e-60	3.44155e-59
AT5G61520	AT5G61520	-	5:24739026-24741273	24739026	24741273	2248	2173	2.55355	4.40598e-24	3.04782e-23
AT4G29820	CFIM-25	-	4:14595680-14597481	14595680	14597481	1802	1200	2.55352	5.01303e-77	2.92605e-75
AT1G15800	AT1G15800	-	1:5441082-5443684	5441082	5443684	2603	1067	2.55	1.67046e-66	6.39727e-65
AT3G22750	AT3G22750	-	3:8037216-8039903	8037216	8039903	2688	2092	2.54248	1.02036e-60	3.21632e-59
AT1G67365	AT1G67365	-	1:25238410-25239235	25238410	25239235	826	826	2.536	2.16018e-48	4.3896e-47
AT1G17430	AT1G17430	-	1:5982267-5984013	5982267	5984013	1747	1136	2.53591	6.66942e-39	9.24597e-38
AT1G77100	AT1G77100	-	1:28965772-28967066	28965772	28967066	1295	1011	2.53256	1.04697e-18	5.26501e-18
AT1G26440	ATUPS5	-	1:9143967-9146050	9143967	9146050	2084	1761	2.53022	2.5503e-77	1.49892e-75
AT1G08165	AT1G08165	-	1:2561627-2562148	2561627	2562148	522	430	2.52948	6.33212e-11	1.92051e-10
AT3G52565	AT3G52565	-	3:19500988-19501067	19500988	19501067	80	80	2.52933	1.23252e-05	2.41022e-05
AT5G39120	AT5G39120	-	5:15662705-15663486	15662705	15663486	782	666	2.52835	0.00170127	0.00266815
AT1G50420	SCL-3	-	1:18677926-18680117	18677926	18680117	2192	1951	2.52406	3.56369e-116	7.09677e-114
AT3G52160	KCS15	-	3:19344972-19346615	19344972	19346615	1644	1477	2.52364	7.19172e-23	4.64635e-22
AT2G04240	XERICO	-	2:1461630-1462937	1461630	1462937	1308	1308	2.51737	5.68524e-88	4.96052e-86
AT3G62100	IAA30	-	3:22995791-22996761	22995791	22996761	971	731	2.51721	2.7023e-35	3.21446e-34
AT2G41210	PIP5K5	-	2:17173413-17176807	17173413	17176807	3395	2765	2.51683	3.00467e-84	2.26045e-82
AT1G14760	KNATM	-	1:5084352-5085213	5084352	5085213	862	733	2.51585	5.24593e-25	3.84074e-24
AT1G33660	AT1G33660	-	1:12197701-12198322	12197701	12198322	622	312	2.51283	7.7794e-06	1.54975e-05
AT5G06570	AT5G06570	-	5:2007600-2011041	2007600	2011041	3442	1377	2.51266	6.93415e-40	1.00664e-38
AT5G26010	AT5G26010	-	5:9085393-9087372	9085393	9087372	1980	1115	2.51135	4.43683e-11	1.35956e-10
AT3G10113	AT3G10113	-	3:3118043-3119391	3118043	3119391	1349	1011	2.5073	3.02417e-61	9.73196e-60
AT1G43650	AT1G43650	-	1:16443685-16446886	16443685	16446886	3202	1446	2.50535	2.43365e-15	1.00303e-14
AT3G07360	ATPUB9	-	3:2354719-2356854	2354719	2356854	2136	1789	2.50477	1.42635e-78	8.81159e-77
AT3G03310	ATLCAT3	-	3:778568-781580	778568	781580	3013	1635	2.50222	1.75085e-92	1.75365e-90
AT5G07480	KUOX1	-	5:2367167-2369554	2367167	2369554	2388	1023	2.50188	2.10094e-14	8.11006e-14
AT2G07667	AT2G07667	-	2:3364417-3366557	3364417	3366557	2141	1116	2.49695	8.66998e-10	2.40782e-09
AT5G01950	AT5G01950	-	5:364902-370186	364902	370186	5285	3387	2.49652	2.59674e-88	2.28932e-86
AT4G02280	SUS3	-	4:994927-998967	994927	998967	4041	2917	2.49471	2.86537e-85	2.23512e-83
AT1G08170	AT1G08170	-	1:2562941-2563672	2562941	2563672	732	732	2.49293	1.49344e-41	2.30442e-40
AT5G48160	OBE2	-	5:19527833-19530316	19527833	19530316	2484	2091	2.49229	1.82999e-78	1.12233e-76
AT1G14530	THH1	-	1:4970858-4973726	4970858	4973726	2869	1573	2.49174	1.479e-90	1.39861e-88
AT4G31354	AT4G31354	-	4:15219148-15219345	15219148	15219345	198	198	2.48911	4.32172e-12	1.41798e-11
AT1G09250	AT1G09250	-	1:2989378-2990357	2989378	2990357	980	980	2.48507	2.08994e-67	8.3632e-66
AT1G60750	AT1G60750	-	1:22362293-22363854	22362293	22363854	1562	993	2.4849	2.9356e-24	2.05674e-23
AT2G43930	AT2G43930	-	2:18193151-18195582	18193151	18195582	2432	652	2.4844	7.03222e-68	2.88918e-66
AT2G02120	LCR70	-	2:538250-539055	538250	539055	806	516	2.48377	3.67053e-46	6.78287e-45
AT2G31981	AT2G31981	-	2:13609981-13610094	13609981	13610094	114	114	2.48301	8.65863e-05	0.000156386
AT3G48020	AT3G48020	-	3:17724590-17725198	17724590	17725198	609	609	2.48225	3.97095e-06	8.13757e-06
AT5G59800	MBD7	-	5:24094474-24096532	24094474	24096532	2059	1309	2.48197	3.31089e-46	6.12497e-45
AT3G09600	AT3G09600	-	3:2946406-2948995	2946406	2948995	2590	1424	2.47301	2.92557e-83	2.12537e-81
AT2G38465	AT2G38465	-	2:16106263-16106913	16106263	16106913	651	488	2.4724	2.89953e-65	1.07632e-63
AT5G35375	AT5G35375	-	5:13592255-13593149	13592255	13593149	895	479	2.46923	3.0604e-21	1.805e-20
AT2G19930	AT2G19930	-	2:8607340-8612441	8607340	8612441	5102	3127	2.46804	3.07682e-84	2.30449e-82
AT5G65165	SDH2-3	-	5:26034422-26035927	26034422	26035927	1506	1028	2.45951	5.93263e-87	4.87484e-85
AT2G34360	AT2G34360	-	2:14507294-14510231	14507294	14510231	2938	1443	2.4594	5.69371e-22	3.48184e-21
AT1G19396	AT1G19396	AT1G19394;AT1G19397	1:6709778-6711788	6709778	6711788	2011	707	2.45889	2.37744e-49	5.00535e-48
AT3G48115	AT3G48115	-	3:17771170-17772926	17771170	17772926	1757	954	2.45834	1.08327e-67	4.37625e-66
AT2G21780	AT2G21780	-	2:9291036-9291669	9291036	9291669	634	634	2.45165	1.81687e-16	8.00058e-16
AT1G52820	AT1G52820	-	1:19669183-19670427	19669183	19670427	1245	1093	2.45142	1.01248e-27	8.4342e-27
AT5G50170	AT5G50170	-	5:20421073-20425586	20421073	20425586	4514	3223	2.45028	2.63602e-76	1.49731e-74
AT3G61040	CYP76C7	-	3:22593973-22596125	22593973	22596125	2153	1742	2.44954	8.84667e-12	2.848e-11
AT4G39070	AT4G39070	-	4:18204855-18206509	18204855	18206509	1655	1023	2.44898	3.7967e-14	1.44064e-13
AT1G14940	AT1G14940	-	1:5154537-5155564	5154537	5155564	1028	758	2.44547	5.51842e-61	1.75914e-59
AT5G46050	ATPTR3	-	5:18675035-18679146	18675035	18679146	4112	1851	2.44122	3.5949e-24	2.50828e-23
AT4G04078	AT4G04078	-	4:1961640-1961747	1961640	1961747	108	108	2.43855	6.14246e-07	1.35312e-06
AT1G47540	AT1G47540	-	1:17455533-17456170	17455533	17456170	638	493	2.438	5.48143e-42	8.63109e-41
AT4G01410	AT4G01410	-	4:578165-579169	578165	579169	1005	1005	2.43702	1.49068e-80	9.97338e-79
AT4G28390	AAC3	-	4:14041288-14043278	14041288	14043278	1991	1444	2.43675	1.51973e-86	1.22497e-84
AT1G30500	NF-YA7	-	1:10804450-10806319	10804450	10806319	1870	970	2.43335	5.0202e-101	6.38924e-99
AT4G31355	AT4G31355	-	4:15219697-15219822	15219697	15219822	126	126	2.43083	1.23847e-08	3.13827e-08
AT2G42950	AT2G42950	-	2:17863819-17866487	17863819	17866487	2669	1826	2.42682	5.67076e-67	2.23751e-65
AT4G27160	AT2S3	-	4:13611796-13612563	13611796	13612563	768	768	2.42576	1.04015e-28	9.07092e-28
AT5G20960	AO1	-	5:7116738-7122774	7116738	7122774	6037	4585	2.42428	5.59646e-69	2.41661e-67
AT4G20820	AT4G20820	-	4:11150160-11151758	11150160	11151758	1599	1599	2.42421	7.68036e-11	2.31409e-10
AT4G11910	AT4G11910	-	4:7156252-7158042	7156252	7158042	1791	1202	2.42319	4.08832e-79	2.5822e-77
AT5G02020	SIS	-	5:386018-388123	386018	388123	2106	1420	2.42296	1.11399e-75	6.22328e-74
AT1G15125	AT1G15125	-	1:5204625-5205912	5204625	5205912	1288	1056	2.41934	1.23491e-26	9.74515e-26
AT1G15330	AT1G15330	-	1:5274346-5275602	5274346	5275602	1257	1184	2.41598	1.63128e-85	1.27836e-83
AT3G50980	XERO1	-	3:18941925-18942865	18941925	18942865	941	640	2.41479	9.92049e-47	1.89104e-45
AT1G46554	AT1G46554	-	1:17252952-17253903	17252952	17253903	952	952	2.41454	7.88833e-63	2.68664e-61
AT1G03580	AT1G03580	-	1:892847-894052	892847	894052	1206	1206	2.40858	2.8698e-34	3.23416e-33
AT4G10030	AT4G10030	-	4:6270241-6273241	6270241	6273241	3001	1535	2.40426	1.2056e-39	1.72796e-38
AT1G01250	AT1G01250	-	1:104491-105330	104491	105330	840	840	2.40339	7.07738e-25	5.14158e-24
AT1G69790	AT1G69790	-	1:26266609-26269013	26266609	26269013	2405	1588	2.3984	6.30641e-22	3.84541e-21
AT4G35295	AT4G35295	-	4:16795333-16796223	16795333	16796223	891	336	2.39299	9.95715e-13	3.41945e-12
AT2G15030	AT2G15030	-	2:6504367-6506172	6504367	6506172	1806	1806	2.39233	2.40418e-15	9.91364e-15
AT3G50810	AT3G50810	-	3:18888868-18890101	18888868	18890101	1234	736	2.39113	1.05021e-12	3.59856e-12
AT1G51090	AT1G51090	-	1:18932937-18933950	18932937	18933950	1014	767	2.389	6.97489e-27	5.57168e-26
AT1G15405	AT1G15405	-	1:5297875-5298166	5297875	5298166	292	292	2.38497	7.0169e-09	1.81308e-08
AT1G02700	AT1G02700	-	1:588329-589480	588329	589480	1152	1030	2.3824	4.28067e-68	1.77595e-66
AT1G19540	AT1G19540	-	1:6765667-6767341	6765667	6767341	1675	1073	2.38213	2.28178e-63	7.86633e-62
AT1G50040	AT1G50040	-	1:18542130-18543948	18542130	18543948	1819	1614	2.3819	8.30897e-17	3.73165e-16
AT1G15380	AT1G15380	-	1:5290745-5292535	5290745	5292535	1791	983	2.38174	1.59097e-22	1.00562e-21
AT5G41761	AT5G41761	-	5:16711437-16712031	16711437	16712031	595	595	2.38001	4.57383e-09	1.19773e-08
AT2G46670	AT2G46670	-	2:19164414-19165233	19164414	19165233	820	727	2.37967	1.04894e-10	3.12871e-10
AT1G67920	AT1G67920	-	1:25473544-25474140	25473544	25474140	597	597	2.37208	4.84104e-39	6.77225e-38
AT5G49990	AT5G49990	-	5:20337641-20341881	20337641	20341881	4241	1935	2.37091	5.89721e-76	3.31635e-74
AT3G01520	AT3G01520	-	3:208439-210137	208439	210137	1699	811	2.36718	1.38164e-86	1.11899e-84
AT3G17520	AT3G17520	-	3:5999289-6000370	5999289	6000370	1082	1082	2.3663	1.52552e-76	8.72384e-75
AT3G20660		-	3:7225135-7228595	7225135	7228595	3461	1802	2.36387	2.10647e-73	1.06436e-71
AT5G02840	LCL1	-	5:648704-651972	648704	651972	3269	1623	2.36145	1.09355e-102	1.48084e-100
AT1G19530	AT1G19530	-	1:6763915-6764971	6763915	6764971	1057	700	2.35529	5.70388e-67	2.24534e-65
AT5G60310	AT5G60310	AT5G60300	5:24268011-24269982	24268011	24269982	1972	1851	2.35141	1.97875e-45	3.56322e-44
AT5G66607	AT5G66607	-	5:26583431-26583544	26583431	26583544	114	114	2.35005	0.000105078	0.000188039
AT1G72100	AT1G72100	-	1:27127212-27128978	27127212	27128978	1767	1648	2.34853	2.65745e-73	1.33877e-71
AT2G38905	AT2G38905	-	2:16244099-16244503	16244099	16244503	405	315	2.34434	9.25619e-39	1.27693e-37
AT2G43520	ATTI2	-	2:18068425-18069168	18068425	18069168	744	590	2.34343	2.15796e-10	6.29573e-10
AT5G60760	AT5G60760	-	5:24438271-24442287	24438271	24442287	4017	2598	2.34316	2.93742e-80	1.9347e-78
AT2G36970	AT2G36970	-	2:15529006-15530749	15529006	15530749	1744	1554	2.3413	6.30518e-71	2.92405e-69
AT3G07500	AT3G07500	-	3:2392287-2393778	2392287	2393778	1492	823	2.33935	4.33159e-70	1.94485e-68
AT5G24735	AT5G24735	-	5:8468331-8469262	8468331	8469262	932	585	2.33682	4.21683e-44	7.19539e-43
AT4G31270	AT4G31270	-	4:15183188-15184961	15183188	15184961	1774	1080	2.3366	1.42674e-59	4.29722e-58
AT1G01240	AT1G01240	-	1:99894-101834	99894	101834	1941	1941	2.33457	1.77218e-75	9.80319e-74
AT3G17668	ENA	-	3:6039603-6040489	6039603	6040489	887	610	2.33436	1.18167e-68	5.05104e-67
AT5G20480	EFR	-	5:6922480-6925887	6922480	6925887	3408	3321	2.33412	1.10217e-20	6.30284e-20
AT5G58650	PSY1	-	5:23699708-23700226	23699708	23700226	519	439	2.33351	1.45043e-52	3.40048e-51
AT5G64260	EXL2	-	5:25703929-25705316	25703929	25705316	1388	1388	2.33058	4.10723e-53	9.86142e-52
ATCG00020	PSBA	-	Pt:383-1444	383	1444	1062	1062	2.32843	0.0016892	0.00265095
AT3G26740	CCL	-	3:9827801-9828680	9827801	9828680	880	712	2.32825	2.6873e-36	3.31545e-35
AT5G62490	ATHVA22B	-	5:25090130-25091559	25090130	25091559	1430	794	2.32647	2.22071e-65	8.27974e-64
AT4G11911	AT4G11911	-	4:7158150-7159440	7158150	7159440	1291	822	2.32336	6.44752e-12	2.09195e-11
AT5G56140	AT5G56140	-	5:22725369-22728343	22725369	22728343	2975	1452	2.32285	7.00148e-77	4.04485e-75
AT1G26665	AT1G26665	-	1:9214174-9215552	9214174	9215552	1379	798	2.32152	2.23623e-75	1.22105e-73
AT3G26470	AT3G26470	-	3:9686098-9687642	9686098	9687642	1545	1454	2.32128	2.71037e-35	3.2218e-34
AT3G02875	ILR1	-	3:631913-634074	631913	634074	2162	1624	2.32109	2.11274e-75	1.15736e-73
AT5G04750	AT5G04750	-	5:1372147-1373619	1372147	1373619	1473	598	2.32001	1.06477e-69	4.7555e-68
AT3G27440	UKL5	-	3:10155555-10157931	10155555	10157931	2377	1398	2.31899	4.59034e-34	5.13215e-33
AT5G52300	RD29B	-	5:21237056-21239529	21237056	21239529	2474	2134	2.3156	2.91455e-68	1.21514e-66
AT2G05380	GRP3S	-	2:1966816-1968037	1966816	1968037	1222	603	2.31452	4.28434e-11	1.31498e-10
AT1G01720	ATAF1	-	1:268330-269819	268330	269819	1490	1316	2.31427	6.29002e-49	1.30639e-47
AT3G23260	AT3G23260	-	3:8313334-8314422	8313334	8314422	1089	1089	2.31304	1.67127e-32	1.74627e-31
AT3G11050	ATFER2	-	3:3463598-3465506	3463598	3465506	1909	1027	2.30988	2.76545e-75	1.50517e-73
AT1G04560	AT1G04560	-	1:1244947-1246059	1244947	1246059	1113	855	2.30655	2.9821e-65	1.10455e-63
AT1G19660	AT1G19660	-	1:6799981-6802685	6799981	6802685	2705	1490	2.3061	9.36968e-88	8.05079e-86
AT4G14504	MIR852A	-	4:8336207-8336331	8336207	8336331	125	125	2.30529	3.96005e-05	7.40192e-05
AT3G12490	CYSB	-	3:3960401-3961915	3960401	3961915	1515	866	2.30485	3.86357e-72	1.87927e-70
AT1G19394	AT1G19394	AT1G19396	1:6709773-6710670	6709773	6710670	898	284	2.30377	2.14669e-25	1.59653e-24
AT3G26165	CYP71B18	-	3:9570418-9571979	9570418	9571979	1562	1424	2.30282	1.82698e-69	8.03255e-68
AT4G13395	DVL10	-	4:7785687-7786113	7785687	7786113	427	427	2.30276	2.08342e-07	4.78184e-07
AT4G39130	AT4G39130	-	4:18228118-18228852	18228118	18228852	735	529	2.29727	5.36166e-56	1.40708e-54
AT3G48530	KING1	-	3:17987378-17989763	17987378	17989763	2386	1627	2.29662	1.73598e-79	1.1047e-77
AT3G03520	NPC3	-	3:837877-840624	837877	840624	2748	1780	2.29567	1.42787e-43	2.39029e-42
AT5G40760	G6PD6	-	5:16310748-16314774	16310748	16314774	4027	1959	2.29434	1.79224e-84	1.35434e-82
AT5G45830	DOG1	-	5:18589482-18591400	18589482	18591400	1919	1063	2.29386	2.89863e-10	8.37288e-10
AT2G25964	AT2G25964	-	2:11070639-11071287	11070639	11071287	649	649	2.29293	8.18739e-68	3.34753e-66
AT1G19550	AT1G19550	-	1:6767451-6767983	6767451	6767983	533	462	2.28805	1.81953e-11	5.71412e-11
AT5G14500	AT5G14500	-	5:4674233-4676765	4674233	4676765	2533	1329	2.28797	2.79085e-20	1.55858e-19
AT4G18360	AT4G18360	-	4:10145919-10148682	10145919	10148682	2764	1704	2.28775	2.46536e-78	1.50654e-76
AT3G26350	AT3G26350	-	3:9653660-9654730	9653660	9654730	1071	1071	2.28676	3.00795e-17	1.38924e-16
AT4G02000	AT4G02000	-	4:874880-875903	874880	875903	1024	1024	2.28589	4.66122e-10	1.32383e-09
AT3G44798	AT3G44798	-	3:16342295-16343014	16342295	16343014	720	720	2.28526	2.45356e-45	4.40418e-44
AT5G06370	AT5G06370	-	5:1947139-1948612	1947139	1948612	1474	1120	2.28498	2.14481e-57	5.84624e-56
AT1G70580	GGT2	-	1:26612632-26616069	26612632	26616069	3438	2090	2.28389	1.70396e-77	1.01919e-75
AT3G47340	AT-ASN1	-	3:17437884-17441243	17437884	17441243	3360	2474	2.28252	5.23077e-70	2.34236e-68
AT3G22460	OASA2	-	3:7963537-7965907	7963537	7965907	2371	1157	2.28235	6.77742e-13	2.35229e-12
AT1G32710	AT1G32710	-	1:11833113-11833706	11833113	11833706	594	405	2.28137	3.48157e-32	3.59126e-31
AT5G54960	PDC2	-	5:22310687-22312761	22310687	22312761	2075	2075	2.27974	2.08264e-82	1.46277e-80
AT2G32090	AT2G32090	-	2:13644395-13645829	13644395	13645829	1435	830	2.27868	7.27464e-64	2.54944e-62
AT1G11530	ATCXXS1	-	1:3874437-3875484	3874437	3875484	1048	611	2.27698	1.46333e-25	1.09776e-24
AT1G25422	AT1G25422	-	1:8918852-8919892	8918852	8919892	1041	1041	2.27622	1.23454e-11	3.93098e-11
AT1G05840	AT1G05840	-	1:1762734-1766281	1762734	1766281	3548	1698	2.27353	5.31194e-80	3.47163e-78
AT5G18130	AT5G18130	-	5:5995479-5997498	5995479	5997498	2020	2020	2.27347	3.74825e-47	7.29272e-46
AT3G26480	AT3G26480	-	3:9687273-9690827	9687273	9690827	3555	2295	2.27346	3.66357e-52	8.43717e-51
AT1G78895	AT1G78895	-	1:29658116-29659976	29658116	29659976	1861	802	2.27138	8.70803e-71	4.01637e-69
AT5G10340	AT5G10340	-	5:3253122-3255045	3253122	3255045	1924	1338	2.27069	1.10844e-08	2.82398e-08
AT5G67030	NPQ2	-	5:26753510-26757236	26753510	26757236	3727	2398	2.27065	4.29193e-62	1.42171e-60
AT2G07666	AT2G07666	-	2:3506000-3506320	3506000	3506320	321	321	2.26829	1.74111e-07	4.02399e-07
AT3G26220	CYP71B3	-	3:9596077-9597833	9596077	9597833	1757	1642	2.26673	5.3477e-10	1.51246e-09
AT4G05070	AT4G05070	-	4:2593595-2594119	2593595	2594119	525	525	2.26527	3.47274e-74	1.82556e-72
AT3G16910	ACN1	-	3:5773055-5775501	5773055	5775501	2447	1976	2.2648	1.87849e-61	6.09143e-60
AT3G20250	APUM5	-	3:7058902-7063240	7058902	7063240	4339	3213	2.26357	7.22336e-65	2.62381e-63
AT5G01530	LHCB4.1	-	5:208937-210445	208937	210445	1509	1222	2.26224	4.70735e-67	1.86607e-65
AT1G17060	SOB7	-	1:5832097-5835456	5832097	5835456	3360	1817	2.26207	1.60553e-48	3.28619e-47
AT3G05120	ATGID1A	-	3:1430471-1432778	1430471	1432778	2308	1740	2.25871	4.52552e-60	1.39026e-58
AT2G31990	AT2G31990	-	2:13611351-13613573	13611351	13613573	2223	1611	2.2579	5.05135e-33	5.398e-32
AT5G07380	AT5G07380	-	5:2332476-2336063	2332476	2336063	3588	2206	2.25655	1.51825e-38	2.07421e-37
AT1G46768	RAP2.1	-	1:17265701-17266536	17265701	17266536	836	836	2.25627	6.25291e-41	9.44183e-40
AT1G10210	ATMPK1	-	1:3349219-3351180	3349219	3351180	1962	1877	2.25472	2.56143e-42	4.07877e-41
AT1G06250	AT1G06250	-	1:1913256-1914895	1913256	1914895	1640	1400	2.25299	7.36937e-33	7.79147e-32
AT1G03270	AT1G03270	-	1:799191-802436	799191	802436	3246	1500	2.2521	2.69565e-51	6.07581e-50
AT5G43780	APS4	-	5:17589394-17591535	17589394	17591535	2142	1702	2.25125	4.32778e-33	4.63648e-32
AT3G41762	AT3G41762	-	3:14195741-14196603	14195741	14196603	863	560	2.2486	1.51147e-56	4.02908e-55
AT5G09540	AT5G09540	-	5:2962216-2963264	2962216	2963264	1049	1049	2.24689	6.68609e-17	3.01962e-16
AT1G07240	UGT71C5	-	1:2223691-2225452	2223691	2225452	1762	1762	2.24686	1.42906e-43	2.39029e-42
AT1G70790	AT1G70790	-	1:26700412-26702346	26700412	26702346	1935	1014	2.24271	2.92477e-46	5.44637e-45
AT1G56280	ATDI19	-	1:21072855-21074877	21072855	21074877	2023	1185	2.24209	4.8504e-60	1.48468e-58
AT1G60970	AT1G60970	-	1:22447848-22449526	22447848	22449526	1679	833	2.2398	1.28272e-37	1.68314e-36
AT5G61590	AT5G61590	-	5:24764438-24765324	24764438	24765324	887	887	2.23943	1.94398e-77	1.15459e-75
AT1G78390	ATNCED9	-	1:29490895-29492875	29490895	29492875	1981	1981	2.23761	7.96461e-25	5.77374e-24
AT4G18280	AT4G18280	-	4:10103996-10104733	10103996	10104733	738	738	2.23223	1.21839e-21	7.34197e-21
AT1G03905	AT1G03905	-	1:993400-995784	993400	995784	2385	1141	2.23108	5.37785e-46	9.8625e-45
AT5G07330	AT5G07330	-	5:2315980-2316874	2315980	2316874	895	815	2.22828	4.29167e-59	1.25901e-57
AT5G57550	XTH25	-	5:23304888-23306421	23304888	23306421	1534	1059	2.22776	4.51852e-27	3.63349e-26
AT4G24730	AT4G24730	-	4:12749278-12754096	12749278	12754096	4819	2944	2.22712	3.74438e-76	2.11977e-74
AT3G19660	AT3G19660	-	3:6825521-6826006	6825521	6826006	486	486	2.22595	3.02967e-29	2.71771e-28
AT1G01355	AT1G01355	-	1:138513-139568	138513	139568	1056	687	2.22518	3.50622e-09	9.26726e-09
AT3G25870	AT3G25870	-	3:9463316-9464283	9463316	9464283	968	968	2.22461	1.92499e-65	7.193e-64
AT1G01650	SPPL4	-	1:232841-237817	232841	237817	4977	2220	2.22416	1.41798e-99	1.76486e-97
AT2G17036	AT2G17036	-	2:7403856-7405219	7403856	7405219	1364	1287	2.22341	3.93844e-15	1.60178e-14
AT2G01008	AT2G01008	-	2:1025-2810	1025	2810	1786	1239	2.22253	3.17047e-46	5.87804e-45
AT4G29190	AT4G29190	-	4:14391938-14393373	14391938	14393373	1436	1436	2.22222	8.89076e-25	6.42039e-24
AT4G32445	MIR419	-	4:15660370-15660475	15660370	15660475	106	106	2.22217	0.000371123	0.000624826
AT1G65500	AT1G65500	-	1:24357867-24358616	24357867	24358616	750	522	2.22088	8.58506e-08	2.035e-07
ATMG00310	ORF154	-	Mt:90883-91347	90883	91347	465	465	2.22051	7.71685e-10	2.15336e-09
AT2G17520	IRE1A	-	2:7617210-7621109	7617210	7621109	3900	2915	2.21325	1.20587e-75	6.71438e-74
AT4G04077	AT4G04077	-	4:1961139-1961892	1961139	1961892	754	754	2.21304	7.75946e-10	2.16454e-09
AT5G10000	ATFD4	-	5:3126709-3127155	3126709	3127155	447	447	2.21233	7.10996e-22	4.32759e-21
AT1G55675	AT1G55675	-	1:20803704-20804573	20803704	20804573	870	870	2.21148	9.85045e-39	1.35781e-37
AT1G23120	AT1G23120	-	1:8198720-8199557	8198720	8199557	838	713	2.2112	4.52761e-17	2.06462e-16
AT1G13960	WRKY4	-	1:4776463-4779400	4776463	4779400	2938	2093	2.21085	1.55886e-75	8.65142e-74
AT2G02380	GSTZ2	-	2:626842-628676	626842	628676	1835	815	2.2099	3.48818e-10	1.00228e-09
AT4G28170	AT4G28170	-	4:13981635-13982837	13981635	13982837	1203	694	2.20941	2.31612e-12	7.75413e-12
AT4G27150	SESA2	-	4:13609341-13610075	13609341	13610075	735	735	2.20869	1.84283e-37	2.40321e-36
AT2G35300	LEA18	-	2:14862901-14863387	14862901	14863387	487	487	2.20575	2.18776e-36	2.70901e-35
AT1G77000	ATSKP2;2	-	1:28940147-28942623	28940147	28942623	2477	1715	2.2031	4.07893e-62	1.35646e-60
AT5G67480	BT4	-	5:26930939-26933093	26930939	26933093	2155	1786	2.20286	3.49404e-59	1.03217e-57
AT2G07701	AT2G07701	-	2:3371832-3372152	3371832	3372152	321	321	2.20074	1.3722e-07	3.20287e-07
ATMG00430	ORF106A	-	Mt:115431-115751	115431	115751	321	321	2.20074	1.36781e-07	3.19307e-07
ATMG01150	ORF106G	-	Mt:293976-294296	293976	294296	321	321	2.20074	1.36605e-07	3.18939e-07
AT1G78780	AT1G78780	-	1:29621340-29623156	29621340	29623156	1817	1100	2.20032	1.24966e-64	4.49108e-63
AT3G27025	AT3G27025	-	3:9969705-9971268	9969705	9971268	1564	1084	2.19944	2.55188e-08	6.30501e-08
AT5G14780	FDH	-	5:4776943-4779494	4776943	4779494	2552	1559	2.19941	6.0313e-68	2.49004e-66
AT1G74410	AT1G74410	-	1:27965551-27967926	27965551	27967926	2376	1089	2.19874	1.04088e-73	5.32293e-72
AT4G38810	AT4G38810	-	4:18115283-18119077	18115283	18119077	3795	1741	2.19652	6.21849e-66	2.34433e-64
AT4G27990	YLMG1-2	-	4:13923773-13924692	13923773	13924692	920	920	2.19292	9.50973e-68	3.86022e-66
AT4G35780	AT4G35780	-	4:16946521-16950594	16946521	16950594	4074	2110	2.19285	2.13056e-74	1.12349e-72
AT4G18530	AT4G18530	-	4:10217338-10220500	10217338	10220500	3163	1796	2.19238	2.20477e-38	2.9904e-37
AT3G23255	AT3G23255	-	3:8311722-8313125	8311722	8313125	1404	929	2.19127	1.16637e-53	2.85719e-52
AT5G03210	AT5G03210	-	5:762787-763321	762787	763321	535	535	2.18542	3.69209e-11	1.13774e-10
AT1G03790	SOM	-	1:954525-956097	954525	956097	1573	1573	2.18486	4.06939e-64	1.45016e-62
AT4G40070	AT4G40070	-	4:18576418-18577774	18576418	18577774	1357	1357	2.18399	1.01969e-09	2.81801e-09
AT5G54770	THI1	-	5:22246592-22248332	22246592	22248332	1741	1533	2.18177	6.88048e-69	2.95599e-67
AT4G27140	SESA1	-	4:13607329-13608031	13607329	13608031	703	703	2.18125	3.92467e-23	2.57392e-22
AT4G36360	BGAL3	-	4:17176342-17181261	17176342	17181261	4920	3187	2.17858	2.10739e-60	6.59366e-59
AT2G36640	ATECP63	-	2:15356834-15358612	15356834	15358612	1779	1592	2.17727	1.21081e-67	4.87987e-66
AT1G65090	AT1G65090	-	1:24180830-24183300	24180830	24183300	2471	1519	2.17697	6.75269e-61	2.14855e-59
AT1G21780	AT1G21780	-	1:7651882-7654014	7651882	7654014	2133	1723	2.1752	2.95998e-60	9.17648e-59
AT5G36160	AT5G36160	-	5:14233110-14235151	14233110	14235151	2042	1436	2.17512	6.91438e-65	2.51698e-63
AT1G14740	AT1G14740	-	1:5075213-5077791	5075213	5077791	2579	2498	2.17444	2.26646e-58	6.4478e-57
AT2G22080	AT2G22080	-	2:9386516-9388183	9386516	9388183	1668	888	2.17184	6.37741e-57	1.71895e-55
AT1G28970	AT1G28970	-	1:10107649-10107720	10107649	10107720	72	72	2.16911	0.000108486	0.000193789
AT4G15393	CYP702A5	-	4:8804120-8807203	8804120	8807203	3084	1629	2.1641	1.09119e-23	7.39119e-23
AT2G39210	AT2G39210	-	2:16366157-16368275	16366157	16368275	2119	1980	2.16387	1.58886e-11	5.01018e-11
AT5G17310	AtUGP2	-	5:5696645-5700922	5696645	5700922	4278	1894	2.16379	8.14367e-77	4.67281e-75
AT1G27590	AT1G27590	-	1:9592128-9594586	9592128	9594586	2459	1634	2.16327	1.27172e-10	3.76731e-10
AT1G66770	SWEET6	-	1:24906451-24907236	24906451	24907236	786	786	2.16116	1.08149e-12	3.70198e-12
ATMG00490	ORF107C	ATMG00500	Mt:130817-131140	130817	131140	324	324	2.15998	9.55403e-09	2.44476e-08
AT1G23070	AT1G23070	-	1:8173823-8175819	8173823	8175819	1997	1461	2.15966	4.22445e-75	2.28457e-73
AT1G20650	AT1G20650	-	1:7158244-7160526	7158244	7160526	2283	1828	2.15948	1.56149e-69	6.90115e-68
AT5G02810	PRR7	-	5:637897-641977	637897	641977	4081	2831	2.15832	1.58075e-67	6.34062e-66
AT5G54070	AT-HSFA9	-	5:21943983-21945651	21943983	21945651	1669	1512	2.15729	1.3894e-33	1.51732e-32
AT5G61820	AT5G61820	-	5:24834317-24836694	24834317	24836694	2378	1688	2.1536	1.70026e-73	8.61684e-72
AT1G48430	AT1G48430	-	1:17902636-17906806	17902636	17906806	4171	2137	2.15224	5.33757e-72	2.57405e-70
AT5G56100	AT5G56100	-	5:22717115-22717751	22717115	22717751	637	637	2.15177	1.5175e-31	1.52444e-30
AT5G07990	CYP75B1	-	5:2560394-2563109	2560394	2563109	2716	1835	2.15003	1.34165e-15	5.61574e-15
AT2G25590	AT2G25590	-	2:10890903-10893772	10890903	10893772	2870	1312	2.14929	3.41094e-26	2.64484e-25
AT4G02360	AT4G02360	-	4:1041142-1041733	1041142	1041733	592	592	2.14767	9.01794e-26	6.86361e-25
AT1G63420	AT1G63420	-	1:23515874-23518910	23515874	23518910	3037	1870	2.14724	8.05058e-42	1.26061e-40
AT5G54080	HGO	-	5:21945869-21948913	21945869	21948913	3045	2280	2.14712	3.44988e-47	6.72767e-46
AT3G21780	UGT71B6	-	3:7675004-7676494	7675004	7676494	1491	1491	2.14517	6.40351e-10	1.80263e-09
AT4G15563	AT4G15563	-	4:8890879-8892526	8890879	8892526	1648	993	2.14469	1.66906e-25	1.24734e-24
AT2G01023	AT2G01023	-	2:9648-9767	9648	9767	120	120	2.14449	3.19815e-10	9.20823e-10
AT2G22821	AT2G22821	-	2:9721236-9721937	9721236	9721937	702	702	2.14418	6.23386e-22	3.80391e-21
AT1G13360	AT1G13360	-	1:4576873-4577967	4576873	4577967	1095	1095	2.14207	4.84725e-46	8.90873e-45
AT4G26120	AT4G26120	-	4:13236448-13238487	13236448	13238487	2040	1803	2.13903	3.14138e-27	2.54788e-26
AT5G24470	PRR5	-	5:8355951-8358873	8355951	8358873	2923	2257	2.13875	2.25841e-18	1.11355e-17
AT2G47890	AT2G47890	-	2:19607996-19609645	19607996	19609645	1650	1500	2.13817	3.66072e-71	1.71648e-69
AT2G31980	AtCYS2	-	2:13609093-13609902	13609093	13609902	810	729	2.13675	1.19572e-53	2.92486e-52
AT1G22370	AtUGT85A5	-	1:7898013-7899879	7898013	7899879	1867	1766	2.13546	9.86618e-54	2.43093e-52
AT4G23493	AT4G23493	-	4:12256180-12257039	12256180	12257039	860	560	2.13517	8.94671e-11	2.68132e-10
AT5G07030	AT5G07030	-	5:2183360-2185972	2183360	2185972	2613	1863	2.13467	6.99134e-29	6.15405e-28
AT2G28720	AT2G28720	-	2:12326978-12327678	12326978	12327678	701	701	2.13464	4.76577e-86	3.76963e-84
AT4G33565	AT4G33565	-	4:16136749-16138201	16136749	16138201	1453	1453	2.13458	3.57359e-19	1.86353e-18
AT1G16730	UP6	-	1:5726368-5727312	5726368	5727312	945	858	2.1328	3.15435e-69	1.37612e-67
AT5G48780	AT5G48780	-	5:19777453-19779815	19777453	19779815	2363	2279	2.13112	4.62643e-17	2.10912e-16
AT2G44910	ATHB-4	-	2:18517887-18519525	18517887	18519525	1639	957	2.12917	2.60491e-20	1.46049e-19
AT3G61260	AT3G61260	-	3:22675238-22676788	22675238	22676788	1551	891	2.12776	2.92933e-50	6.35223e-49
AT1G56220	AT1G56220	-	1:21043348-21044738	21043348	21044738	1391	762	2.1273	4.22111e-57	1.14688e-55
AT5G55460	AT5G55460	-	5:22468687-22469304	22468687	22469304	618	512	2.12698	5.35483e-49	1.11627e-47
AT5G23050	AAE17	-	5:7731269-7735439	7731269	7735439	4171	2450	2.12693	1.56506e-79	1.00348e-77
AT2G21720	AT2G21720	-	2:9273696-9276802	9273696	9276802	3107	2205	2.12147	4.24099e-60	1.30522e-58
AT3G45638	AT3G45638	-	3:16755215-16756290	16755215	16756290	1076	1076	2.12007	1.41863e-26	1.11689e-25
AT4G04960	AT4G04960	-	4:2533056-2535386	2533056	2535386	2331	2331	2.11934	2.963e-45	5.29616e-44
AT5G52830	WRKY27	-	5:21410852-21412340	21410852	21412340	1489	1313	2.11902	1.04836e-09	2.89392e-09
AT2G46790	TL1	-	2:19232649-19235087	19232649	19235087	2439	1826	2.11718	6.92218e-11	2.09161e-10
AT3G48580	XTH11	-	3:18007165-18008488	18007165	18008488	1324	1054	2.11611	1.52558e-32	1.597e-31
AT2G22240	ATIPS2	-	2:9451605-9454094	9451605	9454094	2490	1985	2.1134	8.54436e-48	1.69754e-46
AT4G02430	SR34b	-	4:1068974-1072215	1068974	1072215	3242	1626	2.11299	1.21677e-63	4.23134e-62
AT1G74740	CPK30	-	1:28079946-28082644	28079946	28082644	2699	2047	2.11234	1.96937e-41	3.01679e-40
AT1G18940	AT1G18940	-	1:6543852-6545592	6543852	6545592	1741	1581	2.11222	1.57122e-13	5.71466e-13
AT1G74420	FUT3	-	1:27967771-27969879	27967771	27969879	2109	1908	2.11206	4.24185e-18	2.05854e-17
AT2G45290	AT2G45290	-	2:18672682-18675906	18672682	18675906	3225	2598	2.1109	1.77855e-63	6.14397e-62
AT2G15960	AT2G15960	-	2:6947309-6947688	6947309	6947688	380	380	2.11031	5.2771e-08	1.27154e-07
AT5G41590	AT5G41590	-	5:16632086-16633896	16632086	16633896	1811	801	2.10797	1.14671e-08	2.91752e-08
ATMG00320	ORF127	-	Mt:91001-91384	91001	91384	384	384	2.10533	6.79978e-09	1.75859e-08
AT5G15254	AT5G15254	-	5:4953095-4953274	4953095	4953274	180	180	2.10366	7.31158e-08	1.74167e-07
AT1G17145	AT1G17145	-	1:5860119-5862682	5860119	5862682	2564	1422	2.10011	1.09666e-68	4.69952e-67
AT2G01020	AT2G01020	-	2:5782-5945	5782	5945	164	164	2.09968	2.0204e-17	9.43428e-17
ATMG01350	ORF145C	-	Mt:346757-347194	346757	347194	438	438	2.09669	7.26335e-07	1.5901e-06
AT1G70810	AT1G70810	-	1:26704130-26705236	26704130	26705236	1107	720	2.09559	8.70361e-44	1.47032e-42
AT1G19570	ATDHAR1	-	1:6773302-6774528	6773302	6774528	1227	917	2.09534	1.45586e-56	3.8931e-55
AT5G39530	AT5G39530	-	5:15826089-15828035	15826089	15828035	1947	1434	2.09204	6.98783e-42	1.09725e-40
AT3G59940	AT3G59940	-	3:22142900-22144439	22142900	22144439	1540	1540	2.09146	7.10256e-34	7.87329e-33
AT3G41979	AT3G41979	-	3:14199753-14199916	14199753	14199916	164	164	2.09059	1.23832e-17	5.85175e-17
AT2G45380	AT2G45380	-	2:18699428-18703093	18699428	18703093	3666	2312	2.08963	1.4064e-59	4.24353e-58
AT4G15620	AT4G15620	-	4:8913838-8915663	8913838	8915663	1826	802	2.08934	4.00503e-30	3.7249e-29
AT5G47560	ATSDAT	-	5:19287369-19290465	19287369	19290465	3097	2267	2.08805	9.15892e-18	4.37329e-17
AT1G06110	SKIP16	-	1:1853077-1855031	1853077	1855031	1955	1564	2.08774	9.7088e-61	3.06606e-59
AT3G54940	AT3G54940	-	3:20354351-20356318	20354351	20356318	1968	1346	2.08655	2.36597e-51	5.34698e-50
AT5G01720	AT5G01720	-	5:266723-270483	266723	270483	3761	2485	2.0844	8.84377e-58	2.4581e-56
AT1G07500	AT1G07500	-	1:2304766-2305031	2304766	2305031	266	225	2.08424	6.95726e-43	1.1291e-41
AT1G03610	AT1G03610	-	1:900887-903003	900887	903003	2117	1675	2.08298	6.73566e-79	4.19171e-77
AT3G16140	PSAH-1	-	3:5468509-5469481	5468509	5469481	973	665	2.08189	1.45013e-12	4.92008e-12
AT3G05640	AT3G05640	-	3:1640393-1643253	1640393	1643253	2861	1737	2.0797	8.74797e-48	1.73595e-46
AT1G71250	AT1G71250	-	1:26860118-26861726	26860118	26861726	1609	1276	2.07823	3.31718e-60	1.02277e-58
AT4G25800	AT4G25800	-	4:13124898-13127953	13124898	13127953	3056	2180	2.07747	2.38196e-43	3.93745e-42
AT4G00220	LBD30	-	4:90036-92237	90036	92237	2202	948	2.07691	3.57461e-13	1.26744e-12
AT2G27380	ATEPR1	-	2:11713411-11715696	11713411	11715696	2286	2286	2.07482	5.9461e-22	3.63225e-21
AT2G07737	AT2G07737	-	2:3481085-3482066	3481085	3482066	982	982	2.07382	8.2026e-11	2.46644e-10
AT3G07780	OBE1	-	3:2484469-2487024	2484469	2487024	2556	1933	2.06845	9.41489e-51	2.08594e-49
AT2G04690	AT2G04690	-	2:1644497-1646355	1644497	1646355	1859	975	2.06817	3.32372e-54	8.31029e-53
AT3G30460	AT3G30460	-	3:12104373-12105039	12104373	12105039	667	667	2.06732	3.58472e-07	8.06253e-07
AT1G64820	AT1G64820	-	1:24088605-24090558	24088605	24090558	1954	1509	2.06626	2.59861e-07	5.91299e-07
AT5G01715	AT5G01715	-	5:267185-269354	267185	269354	2170	2170	2.06567	2.49665e-56	6.62395e-55
AT1G04350	AT1G04350	-	1:1165165-1166768	1165165	1166768	1604	1444	2.06468	2.39884e-14	9.22007e-14
AT4G16150	AT4G16150	-	4:9148059-9153292	9148059	9153292	5234	3181	2.06388	3.06128e-58	8.66528e-57
AT5G03180	AT5G03180	-	5:753951-756646	753951	756646	2696	1886	2.06201	3.97107e-59	1.16699e-57
AT1G13640	AT1G13640	-	1:4677027-4679812	4677027	4679812	2786	2489	2.06152	4.13158e-62	1.37128e-60
AT3G48360	BT2	-	3:17908192-17910525	17908192	17910525	2334	1439	2.06	3.24907e-13	1.15443e-12
AT3G54500	AT3G54500	-	3:20175370-20179027	20175370	20179027	3658	2769	2.05679	2.64498e-54	6.65253e-53
AT2G15695	AT2G15695	-	2:6833880-6836434	6833880	6836434	2555	1675	2.05659	1.90066e-77	1.13283e-75
AT5G50770	HSD6	-	5:20646680-20648725	20646680	20648725	2046	1168	2.05647	1.65615e-39	2.35775e-38
AT2G34740	AT2G34740	-	2:14658410-14660305	14658410	14660305	1896	1225	2.05408	3.26893e-31	3.21891e-30
AT5G47810	PFK2	-	5:19356356-19358125	19356356	19358125	1770	1684	2.05359	2.45379e-52	5.69757e-51
AT2G26975	AT2G26975	-	2:11512861-11513553	11512861	11513553	693	693	2.0476	6.99712e-19	3.56963e-18
AT5G38870	AT5G38870	-	5:15561465-15562122	15561465	15562122	658	658	2.04714	6.28284e-13	2.18871e-12
AT1G08570	ACHT4	-	1:2712883-2714734	2712883	2714734	1852	1426	2.04648	3.33622e-56	8.81002e-55
AT5G14090	AT5G14090	-	5:4547202-4549417	4547202	4549417	2216	1308	2.04546	7.7272e-14	2.87659e-13
AT2G02390	GSTZ1	-	2:628899-631114	628899	631114	2216	1170	2.04522	4.92753e-53	1.18142e-51
AT2G46260	AT2G46260	-	2:18995968-18998633	18995968	18998633	2666	1999	2.04451	1.51881e-59	4.55024e-58
ATCG00130	ATPF	-	Pt:11529-12798	11529	12798	1270	555	2.04387	0.0067939	0.00992838
AT4G36900	RAP2.10	-	4:17388814-17389837	17388814	17389837	1024	1024	2.04285	7.37086e-24	5.04515e-23
AT3G08940	LHCB4.2	-	3:2717675-2718883	2717675	2718883	1209	1209	2.0404	6.76644e-26	5.18026e-25
AT3G51880	NFD1	-	3:19246984-19249124	19246984	19249124	2141	995	2.04001	5.54657e-57	1.49979e-55
AT4G35770	DIN1	-	4:16944941-16946192	16944941	16946192	1252	970	2.03997	1.03076e-41	1.60512e-40
AT1G20693	NFD02	-	1:7176775-7178820	7176775	7178820	2046	954	2.03879	6.08651e-64	2.14192e-62
AT3G09030	AT3G09030	-	3:2754782-2756507	2754782	2756507	1726	1726	2.03874	1.57745e-57	4.32063e-56
AT5G02070	AT5G02070	-	5:405895-408220	405895	408220	2326	1974	2.03477	1.76895e-34	2.01231e-33
AT3G54850	ATPUB14	-	3:20321422-20324020	20321422	20324020	2599	2173	2.03458	2.12682e-62	7.15719e-61
AT5G61600	ERF104	-	5:24766386-24767430	24766386	24767430	1045	1045	2.03431	9.94765e-38	1.3114e-36
AT2G29060	AT2G29060	-	2:12481744-12484087	12481744	12484087	2344	2171	2.03319	3.04498e-32	3.14474e-31
AT3G01850	AT3G01850	-	3:299987-302038	299987	302038	2052	1077	2.03292	4.37019e-65	1.60117e-63
AT5G62670	AHA11	-	5:25159230-25165209	25159230	25165209	5980	3271	2.02929	1.28274e-56	3.43559e-55
AT1G03890	AT1G03890	-	1:989198-991020	989198	991020	1823	1520	2.02739	6.96498e-19	3.5543e-18
AT2G07826	AT2G07826	-	2:3361110-3361415	3361110	3361415	306	306	2.02525	2.49033e-08	6.15924e-08
AT1G64180	AT1G64180	-	1:23821516-23824359	23821516	23824359	2844	2072	2.02399	6.03618e-47	1.16505e-45
AT1G22890	AT1G22890	-	1:8102818-8103532	8102818	8103532	715	559	2.0234	5.33645e-09	1.39012e-08
ATMG01210	ORF101B	-	Mt:304779-305084	304779	305084	306	306	2.02337	3.34503e-08	8.19411e-08
AT2G16586	AT2G16586	-	2:7190937-7191938	7190937	7191938	1002	1002	2.02254	1.36385e-46	2.57368e-45
AT2G32120	HSP70T-2	-	2:13651510-13653921	13651510	13653921	2412	2093	2.02149	2.7428e-41	4.18642e-40
AT1G62810	AT1G62810	-	1:23257726-23261966	23257726	23261966	4241	2860	2.0187	2.28597e-72	1.11834e-70
AT5G10740	AT5G10740	-	5:3393569-3396200	3393569	3396200	2632	1537	2.01541	1.12833e-65	4.23486e-64
AT2G39100	AT2G39100	-	2:16317438-16319387	16317438	16319387	1950	1326	2.00709	1.57933e-62	5.36813e-61
AT5G07470	ATMSRA3	-	5:2362570-2364374	2362570	2364374	1805	887	2.00515	1.36512e-47	2.69317e-46
AT5G03490	AT5G03490	-	5:871460-873057	871460	873057	1598	1598	2.00325	2.04871e-19	1.08201e-18
AT3G16990	AT3G16990	-	3:5795834-5796850	5795834	5796850	1017	836	2.0021	9.14115e-73	4.51114e-71
AT5G44790	RAN1	-	5:18075610-18079988	18075610	18079988	4379	3413	2.001	1.52355e-67	6.12569e-66
AT1G15010	AT1G15010	-	1:5171207-5171742	5171207	5171742	536	536	1.99878	1.22578e-13	4.49692e-13
AT5G54640	ATHTA1	-	5:22196477-22197492	22196477	22197492	1016	669	1.99697	1.81197e-57	4.94696e-56
AT4G31510	AT4G31510	-	4:15276180-15277219	15276180	15277219	1040	793	1.99556	8.68822e-46	1.58305e-44
AT3G25719	AT3G25719	-	3:9379916-9380068	9379916	9380068	153	153	1.99216	0.000317909	0.000539042
AT5G44260	AT5G44260	-	5:17829626-17831225	17829626	17831225	1600	1600	1.98898	1.42434e-61	4.64543e-60
AT3G27210	AT3G27210	-	3:10045186-10047343	10045186	10047343	2158	1098	1.98898	2.29185e-24	1.61643e-23
AT5G20420	CHR42	-	5:6899015-6904167	6899015	6904167	5153	3914	1.98787	2.21197e-24	1.56399e-23
AT3G10190	AT3G10190	-	3:3155298-3156143	3155298	3156143	846	846	1.98773	5.6805e-16	2.43058e-15
AT3G53410	AT3G53410	-	3:19800951-19802328	19800951	19802328	1378	1178	1.98694	5.79618e-55	1.48654e-53
AT1G09570	PHYA	-	1:3095256-3100357	3095256	3100357	5102	3829	1.98631	2.05577e-46	3.84934e-45
AT2G05185	AT2G05185	-	2:1876938-1878219	1876938	1878219	1282	684	1.98336	1.40207e-45	2.54099e-44
AT4G37260	MYB73	-	4:17540490-17541799	17540490	17541799	1310	1310	1.98151	2.95791e-52	6.84933e-51
AT3G48270	CYP71A26	-	3:17876571-17878173	17876571	17878173	1603	1470	1.97699	2.46171e-68	1.02887e-66
AT1G77090	AT1G77090	-	1:28960387-28961922	28960387	28961922	1536	1019	1.97469	4.43366e-44	7.55777e-43
AT5G20380	PHT4;5	-	5:6887725-6892432	6887725	6892432	4708	1839	1.97401	5.61452e-67	2.22049e-65
AT3G09910	ATRAB18C	-	3:3036714-3038449	3036714	3038449	1736	1096	1.96751	5.93541e-39	8.25544e-38
ATCG00950	RRN23S.1	-	Pt:104691-107500	104691	107500	2810	2810	1.96745	0.0118143	0.0167516
ATCG01180	RRN23S.2	-	Pt:131149-133958	131149	133958	2810	2810	1.96703	0.0118252	0.0167657
AT5G23155	AT5G23155	-	5:7794142-7795010	7794142	7795010	869	222	1.96603	1.07225e-13	3.95253e-13
AT5G23380	AT5G23380	-	5:7866742-7870302	7866742	7870302	3561	1110	1.96597	1.00602e-58	2.90596e-57
AT5G60100	APRR3	-	5:24197998-24201404	24197998	24201404	3407	2222	1.9648	8.04865e-67	3.13916e-65
AT3G26580	AT3G26580	-	3:9758887-9760544	9758887	9760544	1658	1294	1.9643	1.02235e-74	5.4591e-73
AT3G30778	AT3G30778	-	3:12459185-12459304	12459185	12459304	120	120	1.96186	3.23548e-05	6.09742e-05
AT4G02482	AT4G02482	-	4:1092002-1092484	1092002	1092484	483	405	1.96127	7.83979e-08	1.86435e-07
AT5G16110	AT5G16110	-	5:5260604-5262840	5260604	5262840	2237	1474	1.95891	2.4313e-49	5.10604e-48
AT2G23590	MES8	-	2:10034607-10036000	10034607	10036000	1394	834	1.95825	1.62959e-25	1.21892e-24
AT2G38820	AT2G38820	-	2:16221836-16223662	16221836	16223662	1827	1637	1.95733	1.28128e-46	2.42055e-45
AT1G68050	FKF1	-	1:25508676-25510889	25508676	25510889	2214	2113	1.9569	2.38381e-16	1.04239e-15
AT3G16770	RAP2.3	-	3:5705662-5707023	5705662	5707023	1362	1124	1.95488	1.42867e-35	1.71632e-34
AT5G03795	AT5G03795	-	5:1007390-1010473	1007390	1010473	3084	1821	1.95393	1.09217e-53	2.67929e-52
AT4G21534	AT4G21534	-	4:11456230-11458820	11456230	11458820	2591	1446	1.95286	1.12175e-26	8.87284e-26
AT2G07723	AT2G07723	AT2G07815	2:3441921-3444238	3441921	3444238	2318	2318	1.95277	2.12602e-26	1.65992e-25
AT1G65990	AT1G65990	-	1:24571603-24573471	24571603	24573471	1869	1662	1.95248	9.52447e-30	8.73184e-29
AT4G33800	AT4G33800	-	4:16210009-16211409	16210009	16211409	1401	896	1.95167	2.03459e-32	2.11805e-31
AT3G54366	AT3G54366	-	3:20132886-20133750	20132886	20133750	865	865	1.95091	4.77935e-35	5.61027e-34
AT1G64270	AT1G64270	-	1:23850572-23852785	23850572	23852785	2214	2214	1.95076	2.47577e-30	2.33597e-29
ATMG00110	CCB206	-	Mt:30463-31083	30463	31083	621	621	1.95055	9.48003e-07	2.05176e-06
ATMG00440	ORF152A	-	Mt:116296-116754	116296	116754	459	459	1.94989	6.94889e-05	0.000126732
ATMG01140	ORF152B	-	Mt:292973-293431	292973	293431	459	459	1.94988	6.93748e-05	0.000126542
AT1G49032	AT1G49032	-	1:18138268-18139005	18138268	18139005	738	738	1.94948	1.46553e-35	1.75937e-34
AT4G32290	AT4G32290	-	4:15589674-15591164	15589674	15591164	1491	1491	1.94944	9.01662e-40	1.30337e-38
AT5G64240	MC3	-	5:25695620-25697416	25695620	25697416	1797	1627	1.94843	1.6485e-23	1.10424e-22
AT4G18880	HSF.A4A	-	4:10347582-10349562	10347582	10349562	1981	1904	1.94655	1.86872e-28	1.61635e-27
AT3G15630	AT3G15630	-	3:5296847-5297599	5296847	5297599	753	753	1.94623	1.45397e-10	4.28694e-10
AT4G10120	ATSPS4F	-	4:6314787-6319936	6314787	6319936	5150	3469	1.94603	9.7934e-38	1.29308e-36
AT1G07150	MAPKKK13	-	1:2193941-2195798	2193941	2195798	1858	1669	1.94549	7.2624e-09	1.87394e-08
AT1G76070	AT1G76070	-	1:28546382-28547611	28546382	28547611	1230	1230	1.94534	7.02982e-10	1.96944e-09
AT3G25160	AT3G25160	-	3:9160168-9162067	9160168	9162067	1900	1032	1.9414	4.20706e-06	8.59022e-06
AT3G23490	CYN	-	3:8423011-8424652	8423011	8424652	1642	971	1.94006	9.68333e-53	2.28924e-51
AT4G27900	AT4G27900	-	4:13890644-13893073	13890644	13893073	2430	1296	1.93892	2.16969e-68	9.11322e-67
AT5G04360	ATPU1	-	5:1221566-1228678	1221566	1228678	7113	3037	1.93748	2.03989e-18	1.00845e-17
AT5G27420	CNI1	-	5:9684072-9685561	9684072	9685561	1490	1490	1.93696	2.16447e-11	6.76975e-11
AT3G14130	AT3G14130	-	3:4685646-4688309	4685646	4688309	2664	1442	1.93651	1.90889e-65	7.14864e-64
AT3G53830	AT3G53830	-	3:19940814-19943799	19940814	19943799	2986	1626	1.93616	4.1528e-13	1.46691e-12
AT2G23110	AT2G23110	-	2:9840456-9841366	9840456	9841366	911	874	1.93535	3.15761e-35	3.74817e-34
AT3G12955	AT3G12955	-	3:4135500-4136143	4135500	4136143	644	644	1.93452	3.98608e-35	4.70519e-34
AT4G32770	VTE1	-	4:15804914-15807982	15804914	15807982	3069	1726	1.9342	6.86192e-73	3.40621e-71
AT1G03620	AT1G03620	-	1:904319-906186	904319	906186	1868	860	1.93413	5.05475e-14	1.90264e-13
AT4G04692	AT4G04692	-	4:2375602-2376364	2375602	2376364	763	763	1.93385	1.44914e-38	1.98139e-37
AT1G17530	ATTIM23-1	-	1:6027631-6028506	6027631	6028506	876	876	1.9324	3.53694e-44	6.05358e-43
AT4G38932	AT4G38932	-	4:18151687-18152569	18151687	18152569	883	883	1.93163	2.32332e-36	2.87267e-35
AT5G52570	B2	-	5:21334793-21337002	21334793	21337002	2210	1145	1.93127	1.41303e-39	2.02013e-38
ATCG01210	RRN16S.2	-	Pt:136147-137637	136147	137637	1491	1491	1.93105	0.0112109	0.015936
ATCG00920	RRN16S.1	-	Pt:101012-102502	101012	102502	1491	1491	1.93058	0.0112428	0.0159787
AT1G73020	AT1G73020	-	1:27469534-27473554	27469534	27473554	4021	2551	1.93043	9.14377e-68	3.72059e-66
AT1G21770	AT1G21770	-	1:7651646-7652288	7651646	7652288	643	572	1.92985	2.81307e-36	3.46809e-35
AT4G02970	AT7SL-1	-	4:1317499-1319179	1317499	1319179	1681	813	1.92969	9.69952e-16	4.09538e-15
AT5G55470	ATNHX3	-	5:22469245-22472706	22469245	22472706	3462	1861	1.92857	2.91881e-61	9.41082e-60
AT4G16770	AT4G16770	-	4:9434393-9437172	9434393	9437172	2780	1161	1.92812	1.27866e-49	2.71566e-48
AT5G48540	AT5G48540	-	5:19668964-19669920	19668964	19669920	957	957	1.92585	5.20128e-14	1.95605e-13
AT2G41180	AT2G41180	-	2:17165191-17166025	17165191	17166025	835	835	1.92409	1.46967e-14	5.74133e-14
ATCG00640	RPL33	-	Pt:67488-67688	67488	67688	201	201	1.92408	0.00222909	0.00345151
AT5G10140	FLF	-	5:3173497-3179448	3173497	3179448	5952	1065	1.92187	2.28307e-59	6.80379e-58
AT5G64180	AT5G64180	-	5:25677080-25678357	25677080	25678357	1278	713	1.92076	8.23357e-43	1.33241e-41
AT1G78130	UNE2	-	1:29400140-29401902	29400140	29401902	1763	1592	1.9198	5.82263e-55	1.49107e-53
AT2G01190	AT2G01190	-	2:114975-117640	114975	117640	2666	2555	1.9197	3.71787e-49	7.78867e-48
AT5G62720	AT5G62720	-	5:25191842-25195009	25191842	25195009	3168	1527	1.91887	6.32089e-20	3.45475e-19
AT3G19990	AT3G19990	-	3:6965647-6967248	6965647	6967248	1602	1448	1.91702	1.152e-47	2.27538e-46
AT2G19330	PIRL6	-	2:8372947-8374453	8372947	8374453	1507	1143	1.9164	4.46492e-15	1.80895e-14
AT3G01700	AGP11	-	3:258879-259631	258879	259631	753	753	1.91557	1.71005e-07	3.956e-07
AT5G01520	AT5G01520	-	5:206432-208611	206432	208611	2180	1325	1.91557	7.20087e-57	1.93475e-55
AT4G21323	AT4G21323	-	4:11342494-11345632	11342494	11345632	3139	2412	1.91447	1.15434e-34	1.32472e-33
AT3G14590	NTMC2TYPE6.2	-	3:4904270-4907993	4904270	4907993	3724	2744	1.91269	4.52362e-64	1.59857e-62
AT3G60300	AT3G60300	-	3:22285263-22287511	22285263	22287511	2249	1389	1.91234	3.01511e-36	3.71176e-35
AT5G52420	AT5G52420	-	5:21281773-21282806	21281773	21282806	1034	1034	1.91159	4.93465e-51	1.10342e-49
AT4G01120	GBF2	-	4:481597-484483	481597	484483	2887	1557	1.9103	3.79372e-71	1.76905e-69
AT3G48890	ATMP2	-	3:18129601-18131573	18129601	18131573	1973	990	1.90839	1.03488e-53	2.54245e-52
AT5G16150	PGLCT	-	5:5272557-5275815	5272557	5275815	3259	2097	1.90775	8.1228e-60	2.46849e-58
AT4G21326	ATSBT3.12	-	4:11345974-11349653	11345974	11349653	3680	2977	1.90424	3.88045e-63	1.33505e-61
AT5G24910	CYP714A1	-	5:8567581-8570358	8567581	8570358	2778	1790	1.90388	6.23815e-51	1.39122e-49
AT3G01490	AT3G01490	-	3:190872-193537	190872	193537	2666	1738	1.9021	2.93088e-50	6.35223e-49
AT2G43830	AT2G43830	-	2:18154542-18156488	18154542	18156488	1947	1947	1.90196	1.57401e-13	5.72359e-13
AT3G44290	anac060	-	3:15972909-15975183	15972909	15975183	2275	1172	1.9005	1.75387e-61	5.69822e-60
AT3G07150	AT3G07150	-	3:2263806-2264576	2263806	2264576	771	600	1.89654	1.38766e-16	6.15538e-16
AT2G07722	AT2G07722	-	2:3438742-3439161	3438742	3439161	420	420	1.89633	1.1985e-06	2.5722e-06
AT1G74860	AT1G74860	-	1:28123319-28125882	28123319	28125882	2564	1598	1.89432	3.46716e-41	5.27301e-40
AT3G15790	MBD11	-	3:5343016-5344700	5343016	5344700	1685	1182	1.89367	4.56431e-68	1.889e-66
AT2G07702	AT2G07702	-	2:3372697-3373155	3372697	3373155	459	459	1.89241	8.46719e-05	0.000153059
AT2G33740	CUTA	-	2:14269581-14271723	14269581	14271723	2143	877	1.89106	9.52308e-45	1.66871e-43
AT4G13030	AT4G13030	-	4:7607267-7609843	7607267	7609843	2577	1769	1.89101	1.26438e-54	3.19435e-53
AT1G59900	AT-E1.ALPHA	-	1:22051295-22053885	22051295	22053885	2591	1468	1.8893	2.65944e-51	6.00217e-50
AT2G01010	AT2G01010	-	2:3706-5513	3706	5513	1808	1808	1.8872	6.03465e-05	0.00011079
AT5G52310	LTI140	-	5:21240849-21243613	21240849	21243613	2765	2500	1.88522	1.24655e-22	7.94143e-22
AT5G63190	AT5G63190	-	5:25345542-25348796	25345542	25348796	3255	2612	1.88346	4.44954e-46	8.19559e-45
AT3G23340	ckl10	-	3:8350803-8353959	8350803	8353959	3157	1741	1.88334	1.53426e-52	3.58707e-51
AT1G68570	AT1G68570	-	1:25746736-25750275	25746736	25750275	3540	2031	1.88199	7.97235e-53	1.89268e-51
AT5G53902	U3B	-	5:21887966-21888667	21887966	21888667	702	702	1.87843	1.71909e-17	8.06598e-17
AT5G53905	AT5G53905	-	5:21888148-21889254	21888148	21889254	1107	507	1.87843	1.71927e-17	8.06598e-17
AT5G51810	GA20OX2	-	5:21055188-21056808	21055188	21056808	1621	1400	1.87794	1.76816e-12	5.96209e-12
AT5G05110	AT5G05110	-	5:1507419-1508867	1507419	1508867	1449	997	1.87777	2.65747e-60	8.28416e-59
AT2G28940	AT2G28940	-	2:12426710-12428730	12426710	12428730	2021	1591	1.87772	2.19772e-33	2.38466e-32
AT1G09910	AT1G09910	-	1:3220035-3224541	3220035	3224541	4507	2234	1.87637	1.91206e-61	6.18841e-60
AT5G65280	GCL1	-	5:26085973-26088153	26085973	26088153	2181	1542	1.87551	3.57401e-37	4.60406e-36
AT3G59350	AT3G59350	-	3:21932525-21935192	21932525	21935192	2668	1905	1.87533	3.19775e-60	9.87742e-59
AT2G13960	AT2G13960	-	2:5859585-5861311	5859585	5861311	1727	846	1.87465	5.06627e-10	1.43598e-09
AT1G64230	UBC28	-	1:23833551-23835536	23833551	23835536	1986	1052	1.87364	3.4418e-42	5.43971e-41
AT5G54075	U3D	-	5:21945349-21945709	21945349	21945709	361	361	1.87326	2.67923e-20	1.49921e-19
AT3G29670	AT3G29670	-	3:11527872-11529350	11527872	11529350	1479	1479	1.87196	1.50963e-12	5.11275e-12
AT4G19880	AT4G19880	-	4:10784391-10786556	10784391	10786556	2166	1629	1.87147	4.58642e-46	8.43852e-45
AT1G06570	PDS1	-	1:2011885-2013545	2011885	2013545	1661	1554	1.87113	9.82528e-38	1.29628e-36
AT5G60220	TET4	-	5:24248957-24250065	24248957	24250065	1109	984	1.86947	2.39032e-58	6.78876e-57
AT5G64780	AT5G64780	-	5:25900559-25902127	25900559	25902127	1569	841	1.86813	5.16577e-17	2.34615e-16
AT3G06895	AT3G06895	-	3:2178129-2178291	2178129	2178291	163	163	1.868	1.41581e-06	3.02173e-06
AT5G46410	SSP4	-	5:18825103-18829221	18825103	18829221	4119	2560	1.86598	7.92535e-66	2.98117e-64
AT1G48990	AT1G48990	-	1:18121434-18122155	18121434	18122155	722	722	1.86453	3.35279e-35	3.97706e-34
AT2G41178	AT2G41178	-	2:17164795-17165449	17164795	17165449	655	345	1.86302	3.6831e-06	7.57703e-06
AT3G41768	AT3G41768	-	3:14197677-14199484	14197677	14199484	1808	1808	1.86229	7.06335e-05	0.000128727
AT3G47950	AHA4	-	3:17692702-17697999	17692702	17697999	5298	3220	1.86171	4.9502e-52	1.13539e-50
AT3G61900	AT3G61900	-	3:22925813-22926379	22925813	22926379	567	411	1.86012	2.25183e-43	3.72598e-42
AT4G13530	AT4G13530	-	4:7866719-7868742	7866719	7868742	2024	1089	1.86012	3.94479e-49	8.25383e-48
AT3G05930	GLP8	-	3:1770337-1771409	1770337	1771409	1073	926	1.85793	6.54716e-26	5.0192e-25
AT5G63195	AT5G63195	-	5:25346729-25348386	25346729	25348386	1658	1520	1.85608	6.32743e-39	8.78626e-38
AT3G27870	AT3G27870	-	3:10330950-10335305	10330950	10335305	4356	3587	1.8558	3.41512e-43	5.59611e-42
AT4G36195	AT4G36195	AT4G36190	4:17126932-17129946	17126932	17129946	3015	1829	1.85149	7.36073e-48	1.46755e-46
AT5G64860	DPE1	-	5:25925173-25928848	25925173	25928848	3676	1991	1.85129	1.50368e-51	3.4119e-50
AT1G03760	AT1G03760	-	1:941062-943377	941062	943377	2316	1382	1.85127	2.55739e-69	1.11858e-67
AT1G76590	AT1G76590	-	1:28740691-28742207	28740691	28742207	1517	1235	1.85083	9.37699e-44	1.57935e-42
AT5G66730	AT5G66730	-	5:26641652-26644402	26641652	26644402	2751	2284	1.85062	2.25047e-47	4.39882e-46
AT3G24190	AT3G24190	-	3:8743253-8747901	8743253	8747901	4649	2646	1.85058	4.51521e-50	9.72379e-49
AT3G15290	AT3G15290	-	3:5144997-5146856	5144997	5146856	1860	1185	1.84978	2.23203e-69	9.78799e-68
AT1G69010	BIM2	-	1:25941675-25943836	25941675	25943836	2162	1302	1.84971	8.94442e-59	2.59695e-57
AT2G39000	AT2G39000	-	2:16286336-16287970	16286336	16287970	1635	1027	1.84916	1.06166e-55	2.77326e-54
AT2G35550	ATBPC7	-	2:14929281-14930892	14929281	14930892	1612	1335	1.84805	1.59287e-28	1.38057e-27
AT5G51970	AT5G51970	-	5:21111445-21113403	21111445	21113403	1959	1589	1.84682	7.16565e-50	1.53341e-48
AT4G27410	RD26	-	4:13707240-13709149	13707240	13709149	1910	1827	1.84665	1.88788e-14	7.31766e-14
AT4G10845	AT4G10845	-	4:6662595-6663964	6662595	6663964	1370	821	1.84524	7.7565e-08	1.8448e-07
AT5G23850	AT5G23850	-	5:8038052-8040938	8038052	8040938	2887	1900	1.84359	4.19964e-31	4.11385e-30
AT3G44100	AT3G44100	-	3:15866039-15867310	15866039	15867310	1272	619	1.84045	2.34541e-44	4.03463e-43
AT4G17840	AT4G17840	-	4:9918052-9920475	9918052	9920475	2424	1724	1.83882	9.03103e-36	1.09348e-34
AT1G48300	AT1G48300	-	1:17847356-17848564	17847356	17848564	1209	1119	1.83822	3.47114e-33	3.73528e-32
AT3G15260	AT3G15260	-	3:5138686-5142644	5138686	5142644	3959	1408	1.83796	8.48112e-46	1.54698e-44
AT1G15180	AT1G15180	-	1:5224385-5226702	5224385	5226702	2318	1868	1.83619	1.42359e-49	3.01591e-48
AT1G76705	AT1G76705	-	1:28786450-28787328	28786450	28787328	879	651	1.83586	2.21728e-08	5.50725e-08
AT2G38980	AT2G38980	-	2:16277009-16279354	16277009	16279354	2346	2346	1.83448	5.59831e-44	9.50478e-43
AT1G60730	AT1G60730	-	1:22358035-22360184	22358035	22360184	2150	1496	1.83405	2.29163e-68	9.60158e-67
AT1G07473	AT1G07473	-	1:2294566-2295489	2294566	2295489	924	924	1.83374	1.22586e-07	2.87358e-07
AT1G22180	AT1G22180	-	1:7828326-7830392	7828326	7830392	2067	1814	1.83332	9.32206e-44	1.57166e-42
AT5G60460	AT5G60460	-	5:24317437-24317935	24317437	24317935	499	499	1.83313	3.17677e-30	2.97582e-29
AT2G33050	AtRLP26	-	2:14021870-14024398	14021870	14024398	2529	2529	1.83299	4.70244e-60	1.442e-58
AT1G62510	AT1G62510	-	1:23136369-23137191	23136369	23137191	823	823	1.83188	1.41373e-35	1.69959e-34
AT2G13463	AT2G13463	-	2:5609987-5610172	5609987	5610172	186	186	1.83147	9.86165e-05	0.000176943
AT1G74780	AT1G74780	-	1:28095815-28098185	28095815	28098185	2371	1976	1.83138	8.33282e-31	8.0233e-30
AT3G54320	WRI1	-	3:20114684-20118639	20114684	20118639	3956	1589	1.83128	1.3705e-12	4.65738e-12
AT2G28400	AT2G28400	-	2:12148304-12149052	12148304	12149052	749	749	1.83053	1.25763e-41	1.95123e-40
AT1G12130	AT1G12130	-	1:4118594-4120871	4118594	4120871	2278	1413	1.83006	7.04172e-54	1.74517e-52
AT1G51430	AT1G51430	-	1:19068241-19069776	19068241	19069776	1536	893	1.82964	1.18004e-35	1.42167e-34
AT1G11370	AT1G11370	-	1:3828098-3830945	3828098	3830945	2848	867	1.82795	4.38417e-07	9.78667e-07
AT5G17900	AT5G17900	-	5:5924707-5926901	5924707	5926901	2195	1686	1.82691	9.62121e-53	2.27774e-51
AT1G59700	ATGSTU16	-	1:21936296-21937959	21936296	21937959	1664	1064	1.82665	1.56206e-22	9.88451e-22
AT1G68190	AT1G68190	-	1:25559246-25561212	25559246	25561212	1967	1340	1.82591	4.57474e-32	4.7074e-31
AT3G02390	AT3G02390	-	3:488780-489474	488780	489474	695	513	1.82588	7.17857e-22	4.36778e-21
AT3G05932	AT3G05932	-	3:1770279-1771716	1770279	1771716	1438	1159	1.82478	3.52516e-30	3.28582e-29
AT2G07696	AT2G07696	AT2G07599	2:3351050-3351881	3351050	3351881	832	832	1.82475	8.95723e-07	1.94533e-06
AT1G27420	AT1G27420	-	1:9519108-9520520	9519108	9520520	1413	1041	1.82269	3.63967e-28	3.09903e-27
AT1G01725	AT1G01725	-	1:269792-270775	269792	270775	984	453	1.82191	1.81297e-29	1.6367e-28
AT2G42100	AT2G42100	-	2:17560211-17561945	17560211	17561945	1735	1137	1.82176	6.14961e-11	1.86616e-10
AT2G33770	ATUBC24	-	2:14277558-14283040	14277558	14283040	5483	4103	1.82059	5.31454e-49	1.10924e-47
AT4G21020	AT4G21020	-	4:11228187-11229577	11228187	11229577	1391	1062	1.82022	2.22886e-44	3.83803e-43
AT4G17730	SYP23	-	4:9865103-9867022	9865103	9867022	1920	1403	1.81966	2.12751e-50	4.64078e-49
AT3G52240	AT3G52240	-	3:19372714-19375880	19372714	19375880	3167	2312	1.81924	9.90613e-60	3.00504e-58
AT2G13360	AGT1	-	2:5539240-5541358	5539240	5541358	2119	1540	1.81913	1.78156e-47	3.50249e-46
AT2G33051	AT2G33051	-	2:14022037-14025085	14022037	14025085	3049	2072	1.81669	8.63578e-57	2.31661e-55
AT5G22690	AT5G22690	-	5:7541271-7545182	7541271	7545182	3912	3419	1.81405	6.16088e-39	8.562e-38
AT5G35960	AT5G35960	-	5:14108524-14110536	14108524	14110536	2013	1290	1.81115	5.46995e-09	1.4238e-08
AT1G15150	AT1G15150	-	1:5212615-5214858	5212615	5214858	2244	1658	1.81106	2.63535e-21	1.55974e-20
AT3G06900	U4.2	-	3:2178053-2178626	2178053	2178626	574	574	1.80956	1.83894e-06	3.88368e-06
AT1G48470	GLN1;5	-	1:17913711-17916098	17913711	17916098	2388	1307	1.80862	3.29945e-52	7.62975e-51
AT4G33940	AT4G33940	-	4:16266023-16267786	16266023	16267786	1764	1025	1.80609	1.4236e-48	2.92089e-47
AT3G11810	AT3G11810	-	3:3727796-3729031	3727796	3729031	1236	1236	1.80575	3.71095e-59	1.09434e-57
AT5G28380	AT5G28380	-	5:10338723-10341007	10338723	10341007	2285	1173	1.80518	5.18056e-14	1.9487e-13
AT1G52710	AT1G52710	-	1:19638285-19640239	19638285	19640239	1955	742	1.8047	3.3276e-45	5.92907e-44
AT1G73380	AT1G73380	-	1:27589032-27590822	27589032	27590822	1791	1538	1.80222	3.69442e-58	1.04052e-56
AT1G67310	AT1G67310	-	1:25198182-25203126	25198182	25203126	4945	3051	1.79904	9.25859e-46	1.68516e-44
AT5G03380	AT5G03380	-	5:832104-834412	832104	834412	2309	1675	1.79744	3.96231e-59	1.16643e-57
AT4G27530	AT4G27530	-	4:13752633-13753257	13752633	13753257	625	535	1.79697	3.3307e-28	2.84167e-27
AT3G46640	LUX	-	3:17183070-17185218	17183070	17185218	2149	1725	1.79324	4.26573e-55	1.09903e-53
AT3G05880	RCI2A	-	3:1755497-1756540	1755497	1756540	1044	495	1.79265	1.15418e-27	9.58624e-27
AT5G48775	AT5G48775	-	5:19774170-19776460	19774170	19776460	2291	2060	1.79263	1.74793e-27	1.43907e-26
AT2G01940	ATIDD15	-	2:432275-435077	432275	435077	2803	2057	1.79203	1.32562e-31	1.33723e-30
AT2G42980	AT2G42980	-	2:17875005-17876588	17875005	17876588	1584	1584	1.78929	5.64675e-08	1.35694e-07
AT3G46230	ATHSP17.4	-	3:16984118-16984841	16984118	16984841	724	724	1.78922	1.24106e-19	6.64792e-19
AT5G03880	AT5G03880	-	5:1038508-1041480	1038508	1041480	2973	1213	1.78764	1.04268e-67	4.22234e-66
AT1G19110	AT1G19110	-	1:6602126-6605908	6602126	6605908	3783	2551	1.78748	6.9691e-46	1.27256e-44
AT2G07815	AT2G07815	AT2G07723	2:3443688-3445582	3443688	3445582	1895	920	1.78685	2.15171e-12	7.21799e-12
AT4G01280	AT4G01280	-	4:535211-537322	535211	537322	2112	1457	1.78672	2.60429e-59	7.73382e-58
AT1G32583	AT1G32583	-	1:11785806-11788286	11785806	11788286	2481	1962	1.78617	2.71668e-12	9.05398e-12
AT3G04890	AT3G04890	-	3:1347646-1349202	1347646	1349202	1557	868	1.78457	6.54556e-32	6.69062e-31
ATMG00620	ORF139B	-	Mt:182278-182697	182278	182697	420	420	1.78321	5.04544e-06	1.02183e-05
ATMG00630	ORF110B	-	Mt:183111-183443	183111	183443	333	333	1.78268	4.5445e-07	1.0131e-06
AT5G48770	AT5G48770	-	5:19773277-19777242	19773277	19777242	3966	3573	1.78264	2.50207e-30	2.35947e-29
AT1G07650	AT1G07650	-	1:2359549-2366561	2359549	2366561	7013	3469	1.78212	3.54307e-43	5.80015e-42
AT5G61530	AT5G61530	-	5:24742048-24744784	24742048	24744784	2737	1671	1.78205	6.75848e-62	2.2257e-60
AT3G51890	AT3G51890	-	3:19249480-19250974	19249480	19250974	1495	1067	1.78045	1.02466e-29	9.36522e-29
AT1G24735	AT1G24735	-	1:8757864-8759645	8757864	8759645	1782	1186	1.77805	2.29091e-54	5.77057e-53
AT3G15580	ATG8I	-	3:5273895-5275095	5273895	5275095	1201	623	1.77402	6.47574e-46	1.18375e-44
AT3G14060	AT3G14060	-	3:4657046-4657601	4657046	4657601	556	556	1.77401	1.49743e-07	3.4822e-07
AT5G65070	AGL69	-	5:25992243-25996174	25992243	25996174	3932	1103	1.7737	5.38654e-50	1.15561e-48
AT2G20920	AT2G20920	-	2:8998686-8999932	8998686	8999932	1247	1049	1.77357	2.95234e-43	4.86131e-42
AT1G08250	ADT6	-	1:2588857-2590301	2588857	2590301	1445	1445	1.77239	1.19312e-10	3.53818e-10
ATMG00170	ORF139A	-	Mt:48113-48532	48113	48532	420	420	1.76886	5.6937e-06	1.14749e-05
AT5G01750	AT5G01750	-	5:289765-291326	289765	291326	1562	1384	1.76862	8.63181e-28	7.21534e-27
AT3G02620	AT3G02620	-	3:560256-561880	560256	561880	1625	1332	1.76784	1.47101e-27	1.21581e-26
AT2G23320	WRKY15	-	2:9924933-9926372	9924933	9926372	1440	1237	1.76763	2.42681e-24	1.70663e-23
AT1G73210	AT1G73210	-	1:27528052-27530952	27528052	27530952	2901	1820	1.76734	1.66694e-40	2.47946e-39
AT1G49720	ABF1	-	1:18400092-18402628	18400092	18402628	2537	1631	1.76719	9.22316e-45	1.61783e-43
AT1G07230	NPC1	-	1:2220253-2222982	2220253	2222982	2730	2062	1.76595	1.23301e-61	4.02919e-60
AT1G52920	GCR2	-	1:19709275-19711052	19709275	19711052	1778	1322	1.76472	5.62192e-25	4.10713e-24
AT4G28652	AT4G28652	-	4:14144954-14147600	14144954	14147600	2647	2346	1.76451	1.52455e-58	4.3665e-57
AT1G61740	AT1G61740	-	1:22798069-22801073	22798069	22801073	3005	1726	1.76423	6.3815e-33	6.76815e-32
AT4G21320	HSA32	-	4:11340362-11341877	11340362	11341877	1516	1136	1.76288	2.90118e-43	4.78172e-42
ATMG00400	ORF157	-	Mt:110930-111403	110930	111403	474	474	1.76283	3.38864e-07	7.63876e-07
AT4G39890	AtRABH1c	-	4:18505962-18507586	18505962	18507586	1625	922	1.76278	1.63654e-20	9.2915e-20
AT3G10250	AT3G10250	-	3:3167951-3170931	3167951	3170931	2981	1414	1.76272	1.42083e-50	3.11938e-49
AT2G34390	NLM4	-	2:14514487-14515915	14514487	14515915	1429	1119	1.76026	1.526e-14	5.94764e-14
AT1G02850	BGLU11	-	1:630505-633259	630505	633259	2755	1804	1.75966	3.77721e-37	4.86211e-36
AT5G45660	AT5G45660	-	5:18525071-18527007	18525071	18527007	1937	994	1.75846	1.22086e-48	2.51099e-47
AT5G62130	AT5G62130	-	5:24950264-24953232	24950264	24953232	2969	2039	1.75712	9.33588e-18	4.45653e-17
AT1G62710	BETA-VPE	-	1:23223874-23226916	23223874	23226916	3043	1716	1.75627	1.10013e-44	1.92176e-43
AT1G67100	LBD40	-	1:25053734-25054847	25053734	25054847	1114	957	1.75539	6.81903e-41	1.02692e-39
AT1G03380	ATATG18G	-	1:835785-840940	835785	840940	5156	3732	1.75505	8.7373e-42	1.36436e-40
ATMG01270	RPS7	-	Mt:314627-315073	314627	315073	447	447	1.75456	3.57112e-05	6.70011e-05
AT5G10190	AT5G10190	-	5:3199133-3201363	3199133	3201363	2231	1762	1.75355	9.18664e-15	3.64003e-14
AT1G27461	AT1G27461	-	1:9537746-9539013	9537746	9539013	1268	1268	1.75248	2.00293e-44	3.46662e-43
AT2G45620	AT2G45620	-	2:18792864-18795904	18792864	18795904	3041	2528	1.75175	2.82858e-46	5.27306e-45
AT1G34580	AT1G34580	-	1:12660551-12663870	12660551	12663870	3320	1918	1.7514	1.78013e-19	9.46365e-19
AT4G14720	PPD2	-	4:8431973-8435075	8431973	8435075	3103	1568	1.75122	1.84453e-46	3.46147e-45
AT5G22545	AT5G22545	-	5:7483253-7483811	7483253	7483811	559	559	1.7502	3.50846e-09	9.27064e-09
AT3G16190	AT3G16190	-	3:5489701-5491248	5489701	5491248	1548	826	1.74989	2.03389e-44	3.51661e-43
AT1G55850	ATCSLE1	-	1:20876699-20879482	20876699	20879482	2784	2311	1.74953	5.95597e-40	8.66868e-39
AT1G33050	AT1G33050	AT1G33055	1:11967816-11971532	11967816	11971532	3717	2891	1.7492	1.57901e-45	2.85251e-44
AT5G08240	AT5G08240	-	5:2650837-2652398	2650837	2652398	1562	1384	1.74819	5.51506e-25	4.03255e-24
AT2G16595	AT2G16595	-	2:7198127-7200297	7198127	7200297	2171	1203	1.74814	1.07146e-40	1.60217e-39
AT5G09970	CYP78A7	-	5:3111945-3114239	3111945	3114239	2295	2159	1.7476	7.92597e-51	1.75836e-49
AT3G52850	ATELP1	-	3:19587821-19591947	19587821	19591947	4127	2307	1.7475	2.032e-45	3.65522e-44
AT1G08630	THA1	-	1:2743761-2747967	2743761	2747967	4207	1710	1.74648	3.39305e-11	1.04845e-10
AT2G24420	AT2G24420	-	2:10380026-10383405	10380026	10383405	3380	1932	1.74623	1.24478e-44	2.16996e-43
AT5G54520	AT5G54520	-	5:22146514-22149120	22146514	22149120	2607	1672	1.74512	1.64752e-43	2.74755e-42
AT2G01590	CRR3	-	2:266630-267798	266630	267798	1169	989	1.74494	1.34201e-12	4.56331e-12
AT5G14380	AGP6	-	5:4635797-4636676	4635797	4636676	880	880	1.74485	1.42008e-06	3.02932e-06
AT5G47070	AT5G47070	-	5:19118543-19120909	19118543	19120909	2367	1754	1.74479	1.26139e-27	1.04613e-26
AT5G51760	AHG1	-	5:21026916-21029188	21026916	21029188	2273	1527	1.74338	1.41241e-43	2.36711e-42
AT5G53360	AT5G53360	-	5:21647902-21649567	21647902	21649567	1666	1380	1.74298	1.02497e-40	1.53401e-39
AT5G05960	AT5G05960	-	5:1790231-1790833	1790231	1790833	603	515	1.74293	4.1222e-06	8.42711e-06
AT5G22270	AT5G22270	-	5:7372233-7373102	7372233	7373102	870	646	1.74226	7.9365e-05	0.000143896
AT4G21400	CRK28	-	4:11399131-11401709	11399131	11401709	2579	2223	1.7413	5.4845e-49	1.1419e-47
AT5G13240	AT5G13240	-	5:4225005-4227613	4225005	4227613	2609	1058	1.74021	5.41832e-53	1.2936e-51
ATMG00300	ORF145A	-	Mt:89617-90054	89617	90054	438	438	1.74012	4.32565e-05	8.03912e-05
AT5G17550	PEX19-2	-	5:5786510-5788239	5786510	5788239	1730	1044	1.73989	6.95985e-47	1.34027e-45
AT5G01350	AT5G01350	-	5:145636-147200	145636	147200	1565	547	1.73972	1.67386e-32	1.7479e-31
AT2G01080	AT2G01080	-	2:77888-79334	77888	79334	1447	1004	1.73833	2.78369e-20	1.5551e-19
AT5G63860	UVR8	-	5:25554508-25559499	25554508	25559499	4992	2117	1.73738	3.00911e-47	5.87489e-46
AT5G49640	AT5G49640	-	5:20151163-20151842	20151163	20151842	680	680	1.73723	1.1866e-25	8.95081e-25
AT1G22600	AT1G22600	-	1:7987141-7989217	7987141	7989217	2077	1355	1.73669	1.29364e-41	2.00342e-40
AT2G32340	AT2G32340	-	2:13732247-13734534	13732247	13734534	2288	1256	1.73655	4.19713e-12	1.37924e-11
AT2G20400	AT2G20400	-	2:8799187-8801973	8799187	8801973	2787	1737	1.73626	8.83999e-49	1.83151e-47
AT3G53950	AT3G53950	-	3:19975619-19977439	19975619	19977439	1821	1821	1.73309	8.71712e-09	2.23636e-08
AT1G68670	AT1G68670	-	1:25782029-25784076	25782029	25784076	2048	1583	1.73289	1.02294e-46	1.94772e-45
AT5G04860	AT5G04860	-	5:1411565-1414677	1411565	1414677	3113	2762	1.73245	4.27526e-21	2.5006e-20
AT4G25150	AT4G25150	-	4:12901534-12903125	12901534	12903125	1592	1228	1.73189	1.93155e-09	5.21292e-09
AT4G16765	AT4G16765	-	4:9429875-9432437	9429875	9432437	2563	1292	1.73149	6.65318e-52	1.52393e-50
AT3G10020	AT3G10020	-	3:3091043-3091766	3091043	3091766	724	724	1.73139	3.39793e-21	1.99919e-20
AT2G35820	AT2G35820	AT2G35830	2:15050912-15052239	15050912	15052239	1328	835	1.73113	7.60394e-59	2.21917e-57
AT1G07040	AT1G07040	-	1:2160938-2163308	2160938	2163308	2371	1676	1.73071	1.25345e-46	2.37329e-45
AT5G04880	AT5G04880	-	5:1420727-1422582	1420727	1422582	1856	1856	1.73035	6.47608e-33	6.86416e-32
AT1G01500	AT1G01500	-	1:185133-186923	185133	186923	1791	1461	1.72815	1.36073e-34	1.55734e-33
AT2G44410	AT2G44410	-	2:18328417-18330336	18328417	18330336	1920	1774	1.72811	2.17661e-38	2.95457e-37
AT3G06170	AT3G06170	-	3:1867415-1869948	1867415	1869948	2534	1545	1.7271	3.00818e-58	8.52922e-57
AT4G00040	AT4G00040	-	4:14627-16079	14627	16079	1453	1366	1.72447	1.98236e-36	2.46188e-35
AT5G55860	AT5G55860	-	5:22609532-22612393	22609532	22612393	2862	2469	1.72444	2.71238e-33	2.9337e-32
AT4G24230	ACBP3	-	4:12566631-12568846	12566631	12568846	2216	1786	1.72437	6.64913e-12	2.15406e-11
AT1G01700	ATROPGEF2	-	1:259495-261474	259495	261474	1980	1458	1.72401	6.11796e-13	2.13435e-12
AT5G38200	AT5G38200	-	5:15256276-15258755	15256276	15258755	2480	1699	1.72285	5.96971e-26	4.58689e-25
AT2G07736	AT2G07736	-	2:3480151-3480633	3480151	3480633	483	483	1.72174	6.61517e-05	0.000121015
AT1G07985	AT1G07985	-	1:2475405-2476155	2475405	2476155	751	751	1.72157	6.14096e-31	5.95008e-30
AT1G16090	WAKL7	-	1:5516259-5517822	5516259	5517822	1564	1310	1.72075	1.63986e-25	1.22606e-24
AT4G29380	AT4G29380	-	4:14458822-14464859	14458822	14464859	6038	4652	1.71978	1.56286e-41	2.40934e-40
AT5G46250	AT5G46250	-	5:18755311-18758281	18755311	18758281	2971	1579	1.71902	1.05017e-46	1.99733e-45
AT2G30615	AT2G30615	-	2:13041085-13042586	13041085	13042586	1502	1502	1.71766	3.03206e-41	4.61959e-40
AT2G07599	AT2G07599	AT2G07696	2:3348796-3351212	3348796	3351212	2417	1237	1.71712	2.01258e-07	4.62459e-07
AT4G27130	AT4G27130	-	4:13604558-13606448	13604558	13606448	1891	848	1.71526	8.81742e-38	1.16603e-36
AT2G38870	AT2G38870	-	2:16236381-16237280	16236381	16237280	900	608	1.71389	1.50415e-12	5.0952e-12
AT5G09990	PROPEP5	-	5:3124568-3125076	3124568	3125076	509	416	1.71	5.23495e-28	4.41955e-27
AT4G25180	AT4G25180	-	4:12911550-12914014	12911550	12914014	2465	1239	1.70966	2.90151e-52	6.72793e-51
ATMG01370	ORF111D	-	Mt:360717-361052	360717	361052	336	336	1.70832	4.33901e-07	9.69205e-07
AT4G21903	AT4G21903	-	4:11620998-11623797	11620998	11623797	2800	1765	1.70684	1.43096e-10	4.22204e-10
AT1G14642	AT1G14642	-	1:5026364-5026585	5026364	5026585	222	132	1.70607	1.46952e-07	3.41965e-07
ATMG00180	CCB452	-	Mt:51293-53611	51293	53611	2319	1359	1.70513	2.43437e-18	1.19682e-17
AT1G08115	AT1G08115	-	1:2538076-2538237	2538076	2538237	162	162	1.70501	2.80169e-08	6.90008e-08
AT2G46680	ATHB7	-	2:19165403-19166949	19165403	19166949	1547	1327	1.70442	5.49614e-15	2.21232e-14
AT5G42820	U2AF35B	-	5:17169283-17171704	17169283	17171704	2422	1693	1.70418	4.55844e-34	5.09985e-33
ATMG01090	ORF262	-	Mt:279463-280251	279463	280251	789	789	1.7031	2.22223e-12	7.45014e-12
AT1G53280	AT1G53280	-	1:19864770-19867389	19864770	19867389	2620	1537	1.70294	8.70509e-59	2.5318e-57
AT2G30945	AT2G30945	-	2:13172361-13173966	13172361	13173966	1606	642	1.70289	9.75235e-09	2.49363e-08
AT3G22492	AT3G22492	-	3:7971071-7971575	7971071	7971575	505	428	1.702	1.77671e-05	3.42493e-05
AT5G22608	AT5G22608	-	5:7513173-7514453	7513173	7514453	1281	706	1.7018	8.70083e-34	9.57601e-33
AT4G16267	AT4G16267	-	4:9204839-9205948	9204839	9205948	1110	270	1.70106	0.00121757	0.00194029
AT2G37200	AT2G37200	-	2:15621954-15623097	15621954	15623097	1144	737	1.70104	7.94152e-24	5.42478e-23
AT1G68020	ATTPS6	-	1:25497290-25500374	25497290	25500374	3085	2996	1.70001	1.0207e-47	2.02074e-46
AT4G01000	AT4G01000	-	4:431963-433849	431963	433849	1887	1593	1.69991	6.90081e-44	1.16927e-42
AT2G38470	WRKY33	-	2:16108361-16110766	16108361	16110766	2406	1902	1.69954	8.64971e-26	6.58921e-25
AT1G30757	AT1G30757	-	1:10909150-10909784	10909150	10909784	635	635	1.69856	0.000283206	0.000483053
AT3G25910	AT3G25910	-	3:9489221-9491130	9489221	9491130	1910	1515	1.69843	1.00544e-44	1.75999e-43
AT2G45870	AT2G45870	-	2:18875894-18877477	18875894	18877477	1584	1304	1.69842	6.07616e-14	2.27597e-13
AT4G13160	AT4G13160	-	4:7653647-7654925	7653647	7654925	1279	1103	1.69705	2.48914e-31	2.46684e-30
AT3G44730	KP1	-	3:16285741-16291048	16285741	16291048	5308	3607	1.69676	1.00771e-33	1.10692e-32
AT4G27780	ACBP2	-	4:13847549-13849887	13847549	13849887	2339	1548	1.69561	4.03561e-54	1.00753e-52
AT2G42290	AT2G42290	-	2:17616841-17619593	17616841	17619593	2753	2213	1.69473	1.40224e-30	1.33873e-29
AT1G03103	AT1G03103	-	1:747197-748057	747197	748057	861	640	1.69414	2.0488e-06	4.30648e-06
AT3G11930	AT3G11930	-	3:3776237-3777694	3776237	3777694	1458	1119	1.69413	9.13332e-29	7.98552e-28
AT2G14910	AT2G14910	-	2:6406476-6409152	6406476	6409152	2677	1957	1.69412	1.18109e-43	1.9814e-42
AT5G65890	ACR1	-	5:26354853-26357866	26354853	26357866	3014	1839	1.6938	1.94691e-36	2.41963e-35
AT5G56210	WIP2	-	5:22750555-22752732	22750555	22752732	2178	2004	1.69163	1.92985e-34	2.19239e-33
AT1G76020	AT1G76020	-	1:28532097-28533567	28532097	28533567	1471	849	1.69071	2.39909e-08	5.93964e-08
AT1G50970	AT1G50970	-	1:18896323-18900268	18896323	18900268	3946	1710	1.69048	2.6357e-34	2.97629e-33
AT1G06130	GLX2-4	-	1:1857767-1860730	1857767	1860730	2964	1353	1.68993	2.22701e-50	4.85156e-49
AT2G45600	AT2G45600	-	2:18789588-18790952	18789588	18790952	1365	1365	1.6899	3.64556e-26	2.82548e-25
AT1G07250	UGT71C4	-	1:2225900-2227566	2225900	2227566	1667	1667	1.6899	2.7901e-24	1.95642e-23
AT1G03970	GBF4	-	1:1018100-1019247	1018100	1019247	1148	1148	1.68929	1.65899e-48	3.38743e-47
AT5G05550	AT5G05550	-	5:1639032-1640606	1639032	1640606	1575	1207	1.68823	2.64715e-32	2.74057e-31
AT1G55530	AT1G55530	-	1:20729182-20731283	20729182	20731283	2102	1650	1.68712	1.41234e-42	2.26604e-41
AT3G19380	PUB25	-	3:6714392-6716099	6714392	6716099	1708	1708	1.68694	1.56346e-07	3.63028e-07
AT1G35190	AT1G35190	-	1:12890423-12892874	12890423	12892874	2452	1353	1.68637	1.23016e-51	2.80633e-50
AT5G22794	AT5G22794	-	5:7608242-7611591	7608242	7611591	3350	930	1.68613	0.000206657	0.000358152
AT3G62700	ABCC14	-	3:23190267-23195762	23190267	23195762	5496	4816	1.68312	1.42101e-31	1.43175e-30
AT5G26040	HDA2	-	5:9099157-9101636	9099157	9101636	2480	1366	1.68149	4.38042e-34	4.90717e-33
AT4G26700	ATFIM1	-	4:13463116-13467601	13463116	13467601	4486	2721	1.67987	1.66918e-43	2.78093e-42
AT3G52480	AT3G52480	-	3:19452254-19453162	19452254	19453162	909	909	1.67809	1.98179e-07	4.55723e-07
AT1G72540	AT1G72540	-	1:27314932-27316669	27314932	27316669	1738	1353	1.67781	4.88188e-12	1.59528e-11
AT3G30775	ATPOX	-	3:12448636-12451248	12448636	12451248	2613	1866	1.67651	1.82597e-34	2.07576e-33
AT3G03330	AT3G03330	-	3:783332-786209	783332	786209	2878	1288	1.67609	9.14357e-50	1.94928e-48
AT1G75810	AT1G75810	-	1:28461664-28462366	28461664	28462366	703	703	1.67591	3.20079e-23	2.10898e-22
ATMG00690	ORF240A	-	Mt:203588-204310	203588	204310	723	723	1.67565	6.77431e-09	1.75254e-08
AT3G06455	AT3G06455	-	3:1980542-1982162	1980542	1982162	1621	1488	1.6753	4.09812e-24	2.84182e-23
AT1G43700	VIP1	-	1:16484231-16486241	16484231	16486241	2011	1371	1.67486	2.11458e-47	4.13798e-46
AT1G03210	AT1G03210	-	1:782948-784240	782948	784240	1293	861	1.67299	4.01015e-38	5.36599e-37
AT1G07530	SCL14	-	1:2313582-2316469	2313582	2316469	2888	2787	1.67196	1.18753e-44	2.0723e-43
AT2G25770	AT2G25770	-	2:10992808-10993652	10992808	10993652	845	845	1.6701	8.4254e-14	3.13031e-13
AT2G33590	AT2G33590	-	2:14224268-14226602	14224268	14226602	2335	1557	1.66986	1.06364e-36	1.33761e-35
AT5G03560	AT5G03560	-	5:900460-902762	900460	902762	2303	1895	1.66681	1.6378e-46	3.08033e-45
ATMG00780	TRNS.4	-	Mt:227109-227196	227109	227196	88	88	1.66548	0.00619113	0.00908856
AT5G25560	AT5G25560	-	5:8897871-8901709	8897871	8901709	3839	2784	1.66542	1.56168e-33	1.70107e-32
AT4G22920	ATNYE1	-	4:12016525-12018492	12016525	12018492	1968	1581	1.66541	1.82876e-38	2.4944e-37
AT1G01260	AT1G01260	-	1:108946-111609	108946	111609	2664	2664	1.66457	2.29921e-35	2.74075e-34
AT5G08210	MIR834A	AT5G08230	5:2641426-2641674	2641426	2641674	249	249	1.6626	6.29556e-24	4.32839e-23
AT4G16540	AT4G16540	-	4:9316023-9317153	9316023	9317153	1131	699	1.66152	9.33552e-06	1.84714e-05
AT3G17950	AT3G17950	-	3:6146241-6147348	6146241	6147348	1108	1108	1.66084	7.40583e-13	2.56411e-12
AT3G27030	AT3G27030	-	3:9972508-9974225	9972508	9974225	1718	429	1.66075	1.95209e-34	2.21616e-33
AT5G61380	PRR1	-	5:24675064-24678550	24675064	24678550	3487	2707	1.66038	9.63031e-47	1.83779e-45
AT5G65210	TGA1	-	5:26057623-26061104	26057623	26061104	3482	2382	1.65992	2.90872e-33	3.14205e-32
AT2G26470	AT2G26470	-	2:11259153-11262494	11259153	11262494	3342	1759	1.65915	6.68986e-55	1.70541e-53
AT3G19860	bHLH121	-	3:6903833-6906128	6903833	6906128	2296	1367	1.65814	1.011e-42	1.62828e-41
AT1G61620	AT1G61620	-	1:22737543-22739430	22737543	22739430	1888	1264	1.65786	9.99788e-43	1.61483e-41
AT4G38545	AT4G38545	-	4:18022983-18025287	18022983	18025287	2305	1787	1.65673	4.97421e-38	6.63502e-37
AT2G30600	AT2G30600	-	2:13036876-13041684	13036876	13041684	4809	3134	1.65659	1.7914e-41	2.75163e-40
AT5G66900	AT5G66900	-	5:26714764-26717788	26714764	26717788	3025	2628	1.65594	8.13722e-13	2.81042e-12
AT3G63500	AT3G63500	-	3:23446230-23450198	23446230	23450198	3969	3705	1.65498	8.62664e-34	9.50053e-33
AT5G22290	anac089	-	5:7375923-7377644	7375923	7377644	1722	1290	1.65395	3.84824e-43	6.27545e-42
AT2G02180	TOM3	-	2:560864-563233	560864	563233	2370	1296	1.65291	3.00221e-51	6.73091e-50
AT1G51200	AT1G51200	-	1:18984419-18986653	18984419	18986653	2235	1304	1.65075	3.37155e-35	3.99372e-34
AT1G53785	AT1G53785	AT1G53780	1:20077798-20079002	20077798	20079002	1205	1114	1.65014	1.1472e-09	3.15391e-09
AT5G35525	AT5G35525	-	5:13707084-13707955	13707084	13707955	872	596	1.64823	0.000127682	0.000226169
AT5G48930	HCT	-	5:19836299-19838162	19836299	19838162	1864	1727	1.64364	7.10108e-39	9.82829e-38
AT2G45920	AT2G45920	-	2:18899084-18901303	18899084	18901303	2220	1688	1.64311	2.05088e-35	2.44818e-34
AT3G49300	AT3G49300	-	3:18276770-18277605	18276770	18277605	836	474	1.64269	0.000201244	0.000349273
AT1G05340	AT1G05340	-	1:1558844-1559903	1558844	1559903	1060	711	1.64255	5.74236e-19	2.94906e-18
AT2G30790	PSBP-2	-	2:13118937-13120090	13118937	13120090	1154	901	1.642	1.31777e-08	3.33123e-08
AT2G35310	AT2G35310	-	2:14864855-14866598	14864855	14866598	1744	1149	1.64077	1.72533e-52	4.02823e-51
AT5G06980	AT5G06980	-	5:2167468-2169391	2167468	2169391	1924	1369	1.64062	3.12888e-42	4.9544e-41
AT4G16670	AT4G16670	-	4:9385219-9387754	9385219	9387754	2536	1581	1.63931	1.07747e-33	1.18277e-32
AT5G58800	AT5G58800	-	5:23745883-23747274	23745883	23747274	1392	908	1.63843	4.56739e-22	2.80931e-21
AT3G17225	AT3G17225	-	3:5884374-5884931	5884374	5884931	558	558	1.63828	1.24423e-11	3.96035e-11
AT4G38540	AT4G38540	-	4:18023121-18025027	18023121	18025027	1907	1490	1.63823	1.29343e-33	1.41433e-32
AT3G01400	AT3G01400	-	3:151762-153217	151762	153217	1456	1456	1.63758	1.16906e-30	1.1199e-29
AT4G21350	B80	-	4:11356143-11357267	11356143	11357267	1125	1125	1.63722	2.30193e-31	2.28667e-30
AT2G36950	AT2G36950	-	2:15515133-15516931	15515133	15516931	1799	1421	1.63559	1.14978e-34	1.32038e-33
AT1G09970	LRR.XI-23	-	1:3252240-3255693	3252240	3255693	3454	3367	1.63509	4.43511e-35	5.21441e-34
AT5G64395	AT5G64395	-	5:25748202-25748297	25748202	25748297	96	96	1.63412	5.32476e-06	1.07659e-05
AT4G25690	AT4G25690	AT4G25692	4:13090209-13091798	13090209	13091798	1590	1590	1.6339	4.52573e-37	5.79917e-36
AT4G25692	CPuORF13	AT4G25690	4:13090209-13091797	13090209	13091797	1589	1589	1.6339	4.53083e-37	5.80132e-36
AT5G57565	AT5G57565	-	5:23310284-23311564	23310284	23311564	1281	1188	1.63362	4.00969e-27	3.23354e-26
AT4G26050	PIRL8	-	4:13210459-13213477	13210459	13213477	3019	1543	1.63295	1.07187e-35	1.29411e-34
AT4G15780	ATVAMP724	-	4:8979889-8981768	8979889	8981768	1880	934	1.63226	1.81106e-31	1.81288e-30
AT2G06005	FIP1	-	2:2332547-2336156	2332547	2336156	3610	1238	1.63123	9.90264e-51	2.19114e-49
AT1G56460	AT1G56460	AT1G56470	1:21146239-21149805	21146239	21149805	3567	2166	1.63116	2.47141e-44	4.24276e-43
AT5G23320	ICMTA	-	5:7853368-7853961	7853368	7853961	594	594	1.63017	1.55051e-05	3.00567e-05
AT5G61640	PMSR1	-	5:24775035-24776390	24775035	24776390	1356	924	1.62958	2.69338e-34	3.03736e-33
AT3G51920	CML9	-	3:19268043-19269479	19268043	19269479	1437	756	1.62811	8.61619e-08	2.04209e-07
AT4G17440	AT4G17440	-	4:9727740-9729263	9727740	9729263	1524	1066	1.62769	1.4709e-23	9.87228e-23
AT5G03240	UBQ3	-	5:771725-773515	771725	773515	1791	1791	1.62745	5.27654e-34	5.88379e-33
AT3G06380	ATTLP9	-	3:1936124-1938221	1936124	1938221	2098	1596	1.62614	1.29014e-45	2.34316e-44
AT1G75800	AT1G75800	-	1:28458782-28460854	28458782	28460854	2073	1507	1.62541	9.08079e-28	7.57941e-27
AT5G28340	AT5G28340	-	5:10314118-10317160	10314118	10317160	3043	1308	1.6249	1.70123e-24	1.21147e-23
AT2G26190	AT2G26190	-	2:11147639-11150510	11147639	11150510	2872	2022	1.62424	4.3283e-38	5.78714e-37
AT1G55152	AT1G55152	-	1:20577424-20578292	20577424	20578292	869	869	1.62271	3.21276e-18	1.56857e-17
AT2G07777	AT2G07777	-	2:3250757-3251545	3250757	3251545	789	789	1.62257	1.68831e-08	4.23378e-08
AT4G26270	PFK3	-	4:13300795-13304347	13300795	13304347	3553	2086	1.62228	5.07767e-32	5.2154e-31
AT4G36720	HVA22K	-	4:17307769-17309867	17307769	17309867	2099	802	1.62184	7.32288e-29	6.43585e-28
AT2G28120	AT2G28120	-	2:11985687-11987738	11985687	11987738	2052	2052	1.62096	9.48171e-11	2.83664e-10
AT2G14520	AT2G14520	-	2:6182193-6184648	6182193	6184648	2456	1441	1.62079	5.6372e-39	7.86004e-38
AT1G72680	ATCAD1	-	1:27359232-27361016	27359232	27361016	1785	1322	1.62063	1.31943e-36	1.65192e-35
AT4G15236	AT4G15236	-	4:8696683-8702727	8696683	8702727	6045	4167	1.62038	9.43653e-18	4.50076e-17
AT5G12390	FIS1B	-	5:4010443-4012039	4010443	4012039	1597	1098	1.61971	1.67262e-39	2.3792e-38
AT2G07677	AT2G07677	-	2:3278376-3280384	3278376	3280384	2009	2009	1.61963	3.56119e-06	7.33337e-06
AT2G43210	AT2G43210	-	2:17960700-17963727	17960700	17963727	3028	1865	1.61813	5.14013e-45	9.07267e-44
AT1G72690	AT1G72690	-	1:27361154-27361919	27361154	27361919	766	507	1.61671	3.18348e-12	1.05454e-11
AT2G13665	AT2G13665	-	2:5692148-5693016	5692148	5693016	869	869	1.61625	3.77902e-23	2.48032e-22
AT2G13660	AT2G13660	-	2:5692097-5693016	5692097	5693016	920	856	1.61625	3.79068e-23	2.48701e-22
AT5G08139	AT5G08139	-	5:2616345-2617881	2616345	2617881	1537	1537	1.61597	5.84269e-40	8.51112e-39
ATMG00590	ORF313	-	Mt:169796-170737	169796	170737	942	942	1.61573	1.58933e-05	3.07845e-05
AT2G07718	AT2G07718	-	2:3426263-3427204	3426263	3427204	942	942	1.61573	1.59107e-05	3.08147e-05
AT1G11360	AT1G11360	-	1:3821443-3823088	3821443	3823088	1646	1424	1.61531	2.09387e-48	4.25997e-47
AT3G09790	UBQ8	-	3:3003862-3006192	3003862	3006192	2331	2331	1.61497	1.09091e-11	3.48477e-11
AT5G03200	AT5G03200	-	5:760319-761803	760319	761803	1485	1281	1.61394	1.34102e-36	1.67771e-35
AT3G03150	AT3G03150	-	3:727554-729504	727554	729504	1951	692	1.61384	1.75052e-30	1.6628e-29
AT2G33580	AT2G33580	-	2:14219623-14221861	14219623	14221861	2239	2239	1.61257	2.2881e-20	1.28674e-19
AT3G19910	AT3G19910	-	3:6926308-6929567	6926308	6929567	3260	1455	1.61241	5.29233e-44	9.00334e-43
AT5G65710	HSL2	-	5:26292372-26295440	26292372	26295440	3069	2982	1.61007	1.83877e-30	1.74565e-29
AT5G16880	AT5G16880	-	5:5548914-5551463	5548914	5551463	2550	1655	1.60969	2.89341e-40	4.26626e-39
AT3G24500	MBF1C	-	3:8918679-8919683	8918679	8919683	1005	744	1.60966	7.73058e-20	4.20082e-19
AT3G24210	AT3G24210	-	3:8753474-8756065	8753474	8756065	2592	2329	1.6088	4.75382e-12	1.55463e-11
AT5G08430	AT5G08430	-	5:2716700-2720212	2716700	2720212	3513	2053	1.60844	1.27572e-46	2.41275e-45
AT1G51680	4CL.1	-	1:19158752-19161552	19158752	19161552	2801	2258	1.60823	7.00788e-06	1.39989e-05
AT4G33670	AT4G33670	-	4:16169523-16171561	16169523	16171561	2039	1222	1.60715	5.61883e-41	8.49196e-40
AT3G48560	CSR1	-	3:18001312-18003581	18001312	18003581	2270	2270	1.60655	3.20851e-33	3.45706e-32
AT1G50520	CYP705A27	-	1:18719378-18721219	18719378	18721219	1842	1754	1.6051	1.14976e-13	4.22721e-13
AT4G34180	AT4G34180	-	4:16369357-16371430	16369357	16371430	2074	1419	1.60395	1.35304e-38	1.85299e-37
AT5G05880	AT5G05880	-	5:1769648-1771515	1769648	1771515	1868	1356	1.60189	1.69774e-46	3.18952e-45
AT1G05890	ATARI5	-	1:1779256-1784529	1779256	1784529	5274	2523	1.60139	2.39313e-39	3.38536e-38
AT5G47020	AT5G47020	-	5:19081458-19090023	19081458	19090023	8566	4894	1.60005	5.82425e-32	5.96774e-31
AT3G48000	ALDH2B4	-	3:17716867-17720020	17716867	17720020	3154	2009	1.59665	7.03983e-32	7.18716e-31
AT4G01020	AT4G01020	-	4:439086-445168	439086	445168	6083	5489	1.59637	5.47665e-39	7.64247e-38
AT1G01640	AT1G01640	-	1:230994-232508	230994	232508	1515	994	1.59452	1.44283e-08	3.63542e-08
AT4G39930	AT4G39930	-	4:18518343-18518983	18518343	18518983	641	641	1.59354	4.81188e-06	9.76587e-06
AT4G01026	PYL7	-	4:447052-448511	447052	448511	1460	1166	1.59324	2.03595e-19	1.07561e-18
AT2G03520	ATUPS4	-	2:1069491-1071382	1069491	1071382	1892	1322	1.59309	3.88655e-39	5.45503e-38
AT3G24740	AT3G24740	-	3:9031096-9033796	9031096	9033796	2701	1813	1.592	1.78997e-51	4.05607e-50
AT3G01770	ATBET10	-	3:275411-278785	275411	278785	3375	2288	1.59198	3.13084e-38	4.2194e-37
AT2G42750	AT2G42750	-	2:17793307-17795680	17793307	17795680	2374	1393	1.59174	3.61886e-35	4.28367e-34
AT4G27657	AT4G27657	-	4:13813044-13813516	13813044	13813516	473	473	1.59132	7.49972e-14	2.79559e-13
AT4G18700	CIPK12	-	4:10288798-10290850	10288798	10290850	2053	2053	1.58995	9.68202e-36	1.17063e-34
AT1G70590	AT1G70590	-	1:26618321-26620388	26618321	26620388	2068	1367	1.58993	3.08523e-30	2.89168e-29
AT1G07310	AT1G07310	-	1:2247509-2248961	2247509	2248961	1453	1453	1.58985	9.70767e-35	1.12165e-33
AT4G28650	AT4G28650	-	4:14143984-14147537	14143984	14147537	3554	3474	1.58943	3.47073e-47	6.76053e-46
AT3G03240	AT3G03240	-	3:746655-748600	746655	748600	1946	1243	1.58929	2.63654e-08	6.51039e-08
AT2G44310	AT2G44310	-	2:18309212-18309826	18309212	18309826	615	615	1.58877	3.26633e-28	2.78816e-27
AT5G43930	AT5G43930	-	5:17676816-17681100	17676816	17681100	4285	2931	1.58874	9.74191e-48	1.93093e-46
AT3G03230	AT3G03230	-	3:744389-746009	744389	746009	1621	1091	1.58719	0.000364073	0.000613384
AT1G71340	AT1G71340	-	1:26885170-26888338	26885170	26888338	3169	2390	1.58674	1.13614e-39	1.62979e-38
AT5G18120	ATAPRL7	-	5:5990956-5993936	5990956	5993936	2981	1539	1.58621	5.24176e-31	5.1022e-30
AT5G26340	MSS1	-	5:9243511-9247066	9243511	9247066	3556	1993	1.58587	3.5358e-22	2.18672e-21
AT5G37260	RVE2	-	5:14751344-14753088	14751344	14753088	1745	980	1.58583	1.36491e-41	2.11186e-40
AT4G29990	AT4G29990	-	4:14665691-14670030	14665691	14670030	4340	3334	1.58453	1.20644e-23	8.15551e-23
AT2G07798	AT2G07798	-	2:3357619-3361102	3357619	3361102	3484	1480	1.58429	1.51085e-07	3.51149e-07
AT5G13800	PPH	-	5:4451837-4454623	4451837	4454623	2787	1853	1.58394	3.13908e-38	4.22714e-37
AT2G18915	ADO2	-	2:8194572-8197483	8194572	8197483	2912	2284	1.58329	4.02042e-41	6.10346e-40
AT3G10030	AT3G10030	-	3:3092023-3094945	3092023	3094945	2923	2272	1.58317	1.26743e-37	1.66437e-36
AT5G63790	NAC102	-	5:25526509-25528013	25526509	25528013	1505	1317	1.5822	6.9429e-16	2.95431e-15
AT5G66910	AT5G66910	-	5:26718232-26721256	26718232	26721256	3025	2677	1.5814	1.1909e-31	1.20349e-30
AT3G03370	AT3G03370	-	3:797254-799148	797254	799148	1895	1171	1.5808	1.24513e-05	2.43404e-05
AT4G38440	AT4G38440	-	4:17989067-17994723	17989067	17994723	5657	4620	1.57862	3.24497e-29	2.90461e-28
AT3G27980	AT3G27980	-	3:10393904-10395861	10393904	10395861	1958	1494	1.57793	8.19915e-08	1.94652e-07
AT1G72650	TRFL6	-	1:27349467-27353742	27349467	27353742	4276	2421	1.57757	2.11279e-37	2.74891e-36
AT5G13010	EMB3011	-	5:4122410-4128861	4122410	4128861	6452	4306	1.57687	1.90945e-31	1.91024e-30
AT1G64107	AT1G64107	-	1:23796203-23796555	23796203	23796555	353	276	1.57616	0.00502566	0.00744916
AT4G35240	AT4G35240	-	4:16760949-16767087	16760949	16767087	6139	3221	1.57604	1.57198e-40	2.34027e-39
AT1G13820	AT1G13820	-	1:4735547-4737808	4735547	4737808	2262	1286	1.57457	5.1297e-22	3.14489e-21
AT3G19920	AT3G19920	-	3:6929711-6931806	6929711	6931806	2096	1415	1.57442	9.32791e-34	1.02528e-32
AT4G35580	NTL9	-	4:16888405-16890877	16888405	16890877	2473	1867	1.57439	7.39241e-39	1.02231e-37
AT1G23050	AT1G23050	-	1:8168443-8169267	8168443	8169267	825	825	1.57286	3.12683e-19	1.63661e-18
AT1G23052	AT1G23052	-	1:8168443-8169267	8168443	8169267	825	825	1.57286	3.12923e-19	1.63685e-18
AT2G20230	AT2G20230	-	2:8725541-8727742	8725541	8727742	2202	1388	1.57273	5.83326e-30	5.3956e-29
AT3G06290	AT3G06290	-	3:1899042-1907297	1899042	1907297	8256	5175	1.57086	2.01016e-31	2.00743e-30
AT5G02100	UNE18	-	5:413520-416225	413520	416225	2706	1690	1.57081	3.53569e-41	5.37241e-40
AT4G16680	AT4G16680	-	4:9387393-9390774	9387393	9390774	3382	2962	1.56975	4.18437e-27	3.36959e-26
AT1G65980	TPX1	-	1:24559306-24560936	24559306	24560936	1631	890	1.56944	1.09108e-29	9.94548e-29
AT1G60140	ATTPS10	-	1:22176934-22180875	22176934	22180875	3942	3146	1.56657	3.4854e-45	6.20373e-44
AT1G13990	AT1G13990	-	1:4794756-4796597	4794756	4796597	1842	1164	1.56616	5.0438e-38	6.71726e-37
AT1G75750	GASA1	-	1:28441526-28442429	28441526	28442429	904	729	1.56583	3.40195e-11	1.05101e-10
AT4G14305	AT4G14305	-	4:8235093-8236715	8235093	8236715	1623	910	1.56553	4.02587e-08	9.78826e-08
AT5G01160	AT5G01160	-	5:54010-55856	54010	55856	1847	1404	1.56532	3.7392e-35	4.41994e-34
AT1G65080	AT1G65080	-	1:24176582-24180871	24176582	24180871	4290	1757	1.56504	8.91997e-44	1.50537e-42
AT3G17020	AT3G17020	-	3:5802536-5804157	5802536	5804157	1622	778	1.56364	1.15535e-41	1.79418e-40
AT1G15170	AT1G15170	-	1:5220641-5222973	5220641	5222973	2333	1712	1.56361	2.76068e-38	3.72648e-37
AT5G65750	AT5G65750	-	5:26303693-26308189	26303693	26308189	4497	3474	1.56311	7.74868e-30	7.11676e-29
AT3G01350	AT3G01350	-	3:135024-137460	135024	137460	2437	1692	1.56243	8.46571e-15	3.36225e-14
AT2G02850	ARPN	-	2:826404-827812	826404	827812	1409	708	1.56233	5.01313e-26	3.8589e-25
AT4G08330	AT4G08330	-	4:5255120-5256705	5255120	5256705	1586	939	1.56113	6.84868e-18	3.28686e-17
AT3G02990	ATHSFA1E	-	3:673472-676403	673472	676403	2932	1864	1.56009	1.43482e-37	1.87836e-36
AT3G01210	AT3G01210	-	3:71626-73220	71626	73220	1595	1032	1.55979	5.51408e-25	4.03255e-24
AT2G18700	TPS11	-	2:8109043-8112010	8109043	8112010	2968	2800	1.55971	1.18371e-38	1.62504e-37
AT4G21680	NRT1.8	-	4:11517353-11519765	11517353	11519765	2413	2146	1.55952	1.41638e-28	1.23012e-27
AT5G47090	AT5G47090	-	5:19127259-19128769	19127259	19128769	1511	1224	1.55929	2.81807e-35	3.34747e-34
AT5G17580	AT5G17580	-	5:5795302-5797178	5795302	5797178	1877	1794	1.55917	1.22113e-37	1.60482e-36
AT2G02710	PLPC	-	2:758693-761013	758693	761013	2321	1724	1.5584	1.62593e-36	2.02517e-35
AT4G31860	AT4G31860	-	4:15406439-15409000	15406439	15409000	2562	1625	1.5584	5.14877e-35	6.03136e-34
AT1G65660	SMP1	-	1:24418107-24421292	24418107	24421292	3186	1857	1.55716	1.84959e-35	2.21258e-34
AT3G03490	PEX19-1	-	3:830165-831888	830165	831888	1724	1013	1.55693	1.48608e-44	2.58264e-43
AT5G03830	AT5G03830	-	5:1018338-1020460	1018338	1020460	2123	1282	1.55659	6.32807e-43	1.02897e-41
AT5G48530	AT5G48530	-	5:19666837-19668830	19666837	19668830	1994	1203	1.55629	9.8018e-26	7.4368e-25
AT2G24100	AT2G24100	-	2:10244886-10246919	10244886	10246919	2034	1640	1.55615	3.03122e-45	5.40669e-44
AT1G80160	AT1G80160	-	1:30151003-30152190	30151003	30152190	1188	963	1.55494	1.29023e-18	6.4462e-18
AT5G64280	DiT2.2	-	5:25711069-25713473	25711069	25713473	2405	1973	1.55491	3.72269e-31	3.6551e-30
AT5G16550	AT5G16550	-	5:5405350-5406887	5405350	5406887	1538	1172	1.55446	2.75146e-31	2.72044e-30
AT2G44980	AT2G44980	-	2:18552192-18556669	18552192	18556669	4478	2789	1.55379	2.31363e-30	2.18664e-29
AT4G01870	AT4G01870	-	4:808376-810446	808376	810446	2071	2071	1.55376	1.80864e-12	6.09251e-12
AT3G53180	AT3G53180	-	3:19706894-19711439	19706894	19711439	4546	2984	1.55368	5.30882e-33	5.66241e-32
AT3G04880	DRT102	-	3:1346273-1347377	1346273	1347377	1105	1105	1.5535	2.46312e-34	2.78698e-33
AT5G38160	AT5G38160	-	5:15225767-15226208	15225767	15226208	442	442	1.55342	0.000575559	0.000951415
AT3G62260	AT3G62260	-	3:23038290-23040584	23038290	23040584	2295	1574	1.55246	4.42492e-18	2.1443e-17
AT1G27730	STZ	-	1:9648141-9649073	9648141	9649073	933	933	1.55215	7.45093e-14	2.77863e-13
AT2G43535	AT2G43535	-	2:18070973-18071676	18070973	18071676	704	567	1.55124	4.05352e-10	1.15687e-09
AT1G27980	ATDPL1	-	1:9748737-9752769	9748737	9752769	4033	1861	1.55057	3.27999e-39	4.63056e-38
AT5G47160	AT5G47160	-	5:19156731-19157978	19156731	19157978	1248	1248	1.54993	2.26378e-12	7.58492e-12
AT2G04940	AT2G04940	-	2:1736485-1740388	1736485	1740388	3904	1499	1.5489	1.44575e-39	2.06516e-38
AT3G58490	AT3G58490	-	3:21632812-21635106	21632812	21635106	2295	1553	1.54718	3.88892e-37	4.99452e-36
AT3G57030	AT3G57030	-	3:21101457-21103293	21101457	21103293	1837	1410	1.54448	2.51175e-41	3.83722e-40
AT3G50970	LTI30	-	3:18940777-18941554	18940777	18941554	778	778	1.54432	2.96172e-13	1.05677e-12
AT1G67340	AT1G67340	-	1:25230265-25231840	25230265	25231840	1576	1416	1.54342	2.00753e-31	2.00599e-30
AT5G64840	GCN5	-	5:25916723-25919810	25916723	25919810	3088	2429	1.54331	6.89424e-33	7.29823e-32
AT5G61510	AT5G61510	-	5:24736945-24738998	24736945	24738998	2054	1383	1.54288	2.35891e-37	3.05971e-36
AT1G03090	MCCA	-	1:739679-744184	739679	744184	4506	2606	1.54259	2.13796e-37	2.77951e-36
AT3G14360	AT3G14360	-	3:4791589-4793684	4791589	4793684	2096	1714	1.54191	1.60455e-36	2.00149e-35
AT3G52570	AT3G52570	-	3:19501130-19502999	19501130	19502999	1870	1227	1.54158	1.43486e-46	2.70466e-45
AT1G04300	AT1G04300	-	1:1148597-1154652	1148597	1154652	6056	3845	1.54155	8.36199e-38	1.10841e-36
AT4G14385	AT4G14385	-	4:8286986-8288800	8286986	8288800	1815	1042	1.54142	2.26331e-41	3.4608e-40
AT5G14120	AT5G14120	-	5:4555949-4558710	4555949	4558710	2762	2362	1.54088	1.15058e-41	1.78841e-40
AT5G12380	ANNAT8	-	5:4009223-4010687	4009223	4010687	1465	951	1.53865	2.31034e-10	6.72869e-10
AT3G10550	MTM1	-	3:3292899-3298522	3292899	3298522	5624	2904	1.53857	2.04062e-43	3.38311e-42
AT5G12280	AT5G12280	-	5:3971800-3973644	3971800	3973644	1845	1632	1.53854	3.44211e-14	1.30991e-13
AT1G15060	AT1G15060	-	1:5183607-5186974	5183607	5186974	3368	2301	1.53739	6.46795e-27	5.16917e-26
AT2G25625	AT2G25625	-	2:10906428-10907288	10906428	10907288	861	782	1.53676	3.73429e-08	9.10681e-08
AT2G14260	PIP	-	2:6041253-6043974	6041253	6043974	2722	1607	1.53602	1.05485e-46	2.00397e-45
AT5G58690	PLC5	-	5:23709529-23712131	23709529	23712131	2603	1985	1.53582	3.76598e-09	9.92939e-09
AT5G11600	AT5G11600	-	5:3733654-3735099	3733654	3735099	1446	974	1.53559	8.81221e-31	8.47043e-30
AT3G23640	HGL1	-	3:8501810-8509584	8501810	8509584	7775	3430	1.53546	4.15799e-29	3.69655e-28
AT1G11180	AT1G11180	-	1:3745774-3748521	3745774	3748521	2748	1184	1.53528	5.93572e-44	1.00675e-42
AT1G04310	ERS2	-	1:1154764-1157711	1154764	1157711	2948	2470	1.53427	1.92844e-17	9.01233e-17
AT4G32440	AT4G32440	-	4:15656681-15660223	15656681	15660223	3543	2663	1.53347	3.86113e-35	4.56088e-34
AT4G14780	AT4G14780	-	4:8492832-8494591	8492832	8494591	1760	1363	1.53319	3.57349e-10	1.02488e-09
AT3G04700	AT3G04700	AT3G04710	3:1276668-1277824	1276668	1277824	1157	1073	1.53303	4.64072e-11	1.41947e-10
AT4G36010	AT4G36010	-	4:17039063-17041141	17039063	17041141	2079	1357	1.53274	7.83722e-23	5.05182e-22
AT2G17840	ERD7	-	2:7755605-7757852	7755605	7757852	2248	1731	1.53128	1.06187e-41	1.65205e-40
AT1G08980	ATAMI1	-	1:2884411-2886620	2884411	2886620	2210	1512	1.53125	1.87327e-24	1.32896e-23
AT4G20170	AT4G20170	-	4:10896679-10899141	10896679	10899141	2463	1993	1.531	2.08632e-36	2.58719e-35
AT2G30140	AT2G30140	-	2:12872134-12873820	12872134	12873820	1687	1563	1.5304	5.4266e-17	2.46263e-16
AT5G10650	AT5G10650	-	5:3364972-3368127	3364972	3368127	3156	2024	1.53024	1.01948e-30	9.78273e-30
AT5G10370	AT5G10370	-	5:3261245-3267344	3261245	3267344	6100	5484	1.52902	7.56628e-40	1.09559e-38
AT1G45145	ATTRX5	-	1:17074942-17076330	17074942	17076330	1389	753	1.52874	4.95687e-27	3.97465e-26
AT4G36648	AT4G36648	-	4:17280528-17282730	17280528	17282730	2203	2105	1.52863	3.07186e-33	3.31194e-32
AT4G18220	AT4G18220	-	4:10078768-10080109	10078768	10080109	1342	1035	1.52841	6.36199e-13	2.21538e-12
AT1G53190	AT1G53190	-	1:19837110-19840227	19837110	19840227	3118	2036	1.52801	3.07596e-43	5.05012e-42
AT3G20550	DDL	-	3:7174464-7177942	7174464	7177942	3479	1281	1.52727	1.25235e-39	1.79192e-38
AT1G15230	AT1G15230	-	1:5242198-5243227	5242198	5243227	1030	1030	1.52614	4.98948e-21	2.9073e-20
AT3G04184	AT3G04184	-	3:1100085-1100246	1100085	1100246	162	162	1.52608	3.14041e-12	1.04068e-11
AT5G36100	AT5G36100	-	5:14191711-14194176	14191711	14194176	2466	1185	1.52421	4.90026e-35	5.74822e-34
AT1G04100	IAA10	-	1:1059506-1061191	1059506	1061191	1686	1254	1.52212	1.27431e-07	2.98136e-07
AT5G04090	AT5G04090	-	5:1105410-1108266	1105410	1108266	2857	1478	1.52187	1.0236e-35	1.23672e-34
AT4G12570	UPL5	-	4:7445362-7449086	7445362	7449086	3725	3112	1.52088	1.51689e-39	2.16314e-38
AT2G43080	AT-P4H-1	-	2:17915561-17918754	17915561	17918754	3194	1201	1.52045	2.07279e-41	3.17234e-40
AT2G29380	HAI3	-	2:12608702-12610167	12608702	12610167	1466	1285	1.51998	1.98524e-47	3.89388e-46
AT2G07783	AT2G07783	-	2:3297896-3300043	3297896	3300043	2148	2148	1.51808	1.54931e-06	3.29338e-06
AT4G16520	ATG8F	-	4:9306663-9308462	9306663	9308462	1800	934	1.51786	4.02865e-35	4.75212e-34
AT1G12280	AT1G12280	-	1:4174875-4177559	4174875	4177559	2685	2685	1.51778	2.51829e-10	7.31294e-10
AT1G44350	ILL6	-	1:16834210-16838286	16834210	16838286	4077	2019	1.51743	1.674e-35	2.00394e-34
AT1G30320	AT1G30320	-	1:10680246-10682954	10680246	10682954	2709	1734	1.51718	1.56714e-19	8.35756e-19
AT1G32700	AT1G32700	-	1:11827433-11829759	11827433	11829759	2327	1393	1.51582	1.76807e-22	1.11547e-21
AT5G62900	AT5G62900	-	5:25248797-25249942	25248797	25249942	1146	778	1.51568	1.45161e-28	1.26007e-27
AT4G31310	AT4G31310	-	4:15191325-15192596	15191325	15192596	1272	778	1.51491	1.092e-14	4.29766e-14
AT3G48390	AT3G48390	-	3:17920815-17923496	17920815	17923496	2682	2344	1.5141	7.94686e-13	2.74692e-12
AT3G16030	CES101	-	3:5439609-5442802	5439609	5442802	3194	2553	1.51408	4.49085e-19	2.32253e-18
AT4G11320	AT4G11320	-	4:6887254-6889059	6887254	6889059	1806	1430	1.51404	3.69162e-36	4.5314e-35
AT1G21450	SCL1	-	1:7508969-7511801	7508969	7511801	2833	2298	1.51331	1.16652e-36	1.46448e-35
AT1G49530	GGPS6	-	1:18332429-18333689	18332429	18333689	1261	1261	1.51295	2.10801e-11	6.59805e-11
AT4G38740	ROC1	-	4:18083395-18084251	18083395	18084251	857	857	1.51292	4.81201e-21	2.8061e-20
AT2G42170	AT2G42170	-	2:17577714-17580392	17577714	17580392	2679	1402	1.51211	6.12355e-30	5.65176e-29
AT2G18570	AT2G18570	-	2:8063320-8065008	8063320	8065008	1689	1689	1.51143	4.49498e-26	3.46793e-25
AT3G45770	AT3G45770	-	3:16805562-16807856	16805562	16807856	2295	1405	1.51116	9.19787e-45	1.61507e-43
AT2G35680	AT2G35680	-	2:14996713-14999085	14996713	14999085	2373	1800	1.50853	1.24965e-33	1.36822e-32
AT5G07830	AtGUS2	-	5:2503323-2506688	2503323	2506688	3366	1954	1.50842	2.97858e-44	5.10307e-43
AT5G55700	BMY6	-	5:22551747-22554964	22551747	22554964	3218	2006	1.50788	3.83947e-43	6.26718e-42
AT3G28620	AT3G28620	-	3:10727826-10728461	10727826	10728461	636	636	1.5065	0.000163917	0.000287109
AT5G18240	ATMYR1	-	5:6028285-6030802	6028285	6030802	2518	1688	1.50647	1.51824e-13	5.53385e-13
AT2G38830	AT2G38830	-	2:16225777-16226872	16225777	16226872	1096	1096	1.5062	1.09484e-08	2.79059e-08
AT4G25970	PSD3	AT4G25980	4:13184114-13189435	13184114	13189435	5322	2330	1.50599	6.03277e-38	8.00915e-37
AT1G03030	AT1G03030	-	1:701478-703864	701478	703864	2387	1345	1.5057	1.21173e-38	1.66081e-37
AT2G45820	AT2G45820	-	2:18862953-18864691	18862953	18864691	1739	882	1.50536	7.03675e-33	7.44444e-32
AT2G07835	AT2G07835	-	2:3501814-3502294	3501814	3502294	481	387	1.50527	1.10976e-07	2.61118e-07
AT1G23310	GGAT1	-	1:8268404-8271933	8268404	8271933	3530	2098	1.5052	3.13838e-37	4.05213e-36
AT2G26210	AT2G26210	-	2:11157118-11159292	11157118	11159292	2175	1017	1.50365	2.64229e-37	3.42204e-36
AT4G16250	PHYD	-	4:9195602-9199486	9195602	9199486	3885	3495	1.50336	1.09156e-35	1.31696e-34
AT3G29140	AT3G29140	-	3:11105805-11106144	11105805	11106144	340	297	1.50269	2.86241e-08	7.04449e-08
ATMG01280	ORF291	-	Mt:318588-319463	318588	319463	876	876	1.50258	2.77989e-09	7.38816e-09
ATMG00670	ORF275	-	Mt:191055-191882	191055	191882	828	828	1.50204	8.36767e-07	1.82173e-06
AT4G25540	MSH3	-	4:13042557-13048213	13042557	13048213	5657	3487	1.50184	7.2842e-17	3.28274e-16
AT3G29575	AFP3	-	3:11382214-11384004	11382214	11384004	1791	1245	1.50135	5.38964e-19	2.77296e-18
AT3G47160	AT3G47160	-	3:17359988-17362118	17359988	17362118	2131	1265	1.49867	1.65623e-44	2.87244e-43
AT1G18100	E12A11	-	1:6227217-6230188	6227217	6230188	2972	1432	1.49849	4.99109e-32	5.12958e-31
AT2G07669	AT2G07669	-	2:3283224-3283553	3283224	3283553	330	330	1.49849	0.0060916	0.00894685
AT1G75370	AT1G75370	-	1:28276426-28279898	28276426	28279898	3473	2205	1.49848	6.44215e-37	8.19897e-36
AT3G25440	AT3G25440	-	3:9223967-9225710	9223967	9225710	1744	1571	1.49815	1.56291e-28	1.3553e-27
AT3G53280	CYP71B5	-	3:19755704-19757613	19755704	19757613	1910	1689	1.49774	3.98011e-44	6.79831e-43
AT1G30200	AT1G30200	-	1:10625029-10627105	10625029	10627105	2077	1737	1.49693	5.57251e-35	6.50523e-34
AT5G49710	AT5G49710	-	5:20195410-20197353	20195410	20197353	1944	1490	1.49597	2.00585e-33	2.18066e-32
AT4G02005	AT4G02005	-	4:876908-879741	876908	879741	2834	1969	1.49538	8.27504e-13	2.85744e-12
AT4G36600	AT4G36600	-	4:17263666-17265100	17263666	17265100	1435	1194	1.49529	5.40382e-36	6.5996e-35
AT5G51170	AT5G51170	-	5:20793794-20795399	20793794	20795399	1606	1043	1.49506	1.85541e-39	2.63257e-38
AT5G40910	AT5G40910	-	5:16395507-16399129	16395507	16399129	3623	3315	1.4946	2.83527e-42	4.50635e-41
AT1G53780	AT1G53780	AT1G53785	1:20073996-20078228	20073996	20078228	4233	2481	1.49434	1.17621e-30	1.12612e-29
AT5G47580	AT5G47580	-	5:19294846-19297418	19294846	19297418	2573	2573	1.49425	4.41356e-28	3.73542e-27
ATMG00020	RRN26	-	Mt:8848-11415	8848	11415	2568	2568	1.49272	4.39386e-06	8.95436e-06
AT3G01100	HYP1	-	3:34719-38529	34719	38529	3811	2857	1.49213	2.67743e-38	3.61699e-37
AT5G13570	DCP2	-	5:4367299-4370265	4367299	4370265	2967	1667	1.49159	5.05993e-46	9.28952e-45
AT5G23590	AT5G23590	-	5:7953529-7955640	7953529	7955640	2112	1489	1.49072	9.64708e-37	1.215e-35
AT1G60710	ATB2	-	1:22354753-22356761	22354753	22356761	2009	1492	1.49017	3.24985e-38	4.36588e-37
AT3G45640	ATMPK3	-	3:16756770-16758698	16756770	16758698	1929	1483	1.49013	6.64297e-34	7.37832e-33
AT5G41270	AT5G41270	-	5:16507709-16508879	16507709	16508879	1171	931	1.48993	9.63165e-23	6.17791e-22
AT5G57260	CYP71B10	-	5:23198637-23200318	23198637	23200318	1682	1611	1.48988	8.01158e-29	7.02289e-28
AT1G06010	AT1G06010	-	1:1822618-1823997	1822618	1823997	1380	633	1.48837	1.32638e-25	9.99627e-25
AT1G60690	AT1G60690	-	1:22349892-22351668	22349892	22351668	1777	1038	1.48814	6.74486e-19	3.44613e-18
AT4G32650	KC1	-	4:15751322-15754854	15751322	15754854	3533	2206	1.48763	9.31955e-26	7.08043e-25
AT5G37485	AT5G37485	-	5:14886193-14886979	14886193	14886979	787	616	1.48666	4.23825e-06	8.64765e-06
AT2G11240	AT2G11240	-	2:4477686-4483748	4477686	4483748	6063	6063	1.48604	3.13856e-21	1.84916e-20
AT2G07751	AT2G07751	-	2:3270008-3270364	3270008	3270364	357	357	1.4859	0.00286177	0.00437589
AT4G06748	AT4G06748	-	4:4077798-4079408	4077798	4079408	1611	1611	1.48511	9.41318e-13	3.23855e-12
AT4G39404	AT4G39404	-	4:18329734-18330012	18329734	18330012	279	279	1.48412	6.20521e-05	0.000113786
ATMG00640	ORF25	-	Mt:188084-188662	188084	188662	579	579	1.484	2.58385e-08	6.38214e-08
AT4G32670	AT4G32670	-	4:15759243-15762925	15759243	15762925	3683	2945	1.48357	9.06027e-40	1.30856e-38
AT2G42330	AT2G42330	-	2:17630729-17634299	17630729	17634299	3571	3309	1.48331	1.69059e-20	9.58358e-20
AT1G69800	AT1G69800	-	1:26274230-26276329	26274230	26276329	2100	1754	1.48309	3.0954e-36	3.80784e-35
AT5G17400	ER-ANT1	-	5:5728789-5730376	5728789	5730376	1588	1296	1.48082	1.67093e-38	2.28096e-37
AT3G54363	AT3G54363	-	3:20132239-20132535	20132239	20132535	297	297	1.48075	1.58797e-18	7.9081e-18
AT5G24318	AT5G24318	-	5:8281976-8284001	8281976	8284001	2026	1818	1.48025	1.04709e-10	3.12373e-10
ATMG00990	NAD3	ATMG01000	Mt:260647-261006	260647	261006	360	360	1.47984	0.00281168	0.0043028
AT5G63200	AT5G63200	-	5:25349011-25353039	25349011	25353039	4029	2122	1.47948	1.59398e-44	2.76731e-43
AT2G07695	AT2G07695	-	2:3346951-3347826	3346951	3347826	876	876	1.47936	6.12888e-08	1.468e-07
AT3G59530	LAP3	AT3G59520	3:21993253-21995308	21993253	21995308	2056	1546	1.47885	2.14659e-15	8.8731e-15
AT3G03440	AT3G03440	-	3:815644-818834	815644	818834	3191	1558	1.47869	9.40514e-28	7.84241e-27
AT5G38140	NF-YC12	-	5:15220208-15222272	15220208	15222272	2065	890	1.4786	4.45744e-23	2.91768e-22
AT5G11840	AT5G11840	-	5:3813449-3814805	3813449	3814805	1357	959	1.47818	1.71636e-24	1.22122e-23
AT1G79440	SSADH	-	1:29882210-29887412	29882210	29887412	5203	2039	1.47808	7.51723e-29	6.5998e-28
AT1G04830	AT1G04830	-	1:1358574-1362019	1358574	1362019	3446	1973	1.47807	3.83393e-46	7.07709e-45
AT4G29900	ACA10	-	4:14610883-14619573	14610883	14619573	8691	3762	1.47764	1.91774e-29	1.72944e-28
AT2G42400	VOZ2	-	2:17654232-17656839	17654232	17656839	2608	1834	1.47683	1.08984e-44	1.90576e-43
AT4G31420	AT4G31420	-	4:15245813-15247927	15245813	15247927	2115	1556	1.47653	8.11254e-47	1.55341e-45
AT5G20320	DCL4	-	5:6859218-6869307	6859218	6869307	10090	5701	1.47643	9.04685e-29	7.91401e-28
AT2G07675	AT2G07675	-	2:3270410-3270787	3270410	3270787	378	378	1.47639	0.00532149	0.00786079
AT5G02880	UPL4	-	5:662064-669107	662064	669107	7044	4923	1.47631	5.90983e-20	3.23531e-19
ATMG00980	RPSL2	-	Mt:260224-260601	260224	260601	378	378	1.47593	0.00540654	0.00797947
AT1G17780	AT1G17780	-	1:6123701-6125269	6123701	6125269	1569	1477	1.47565	7.81324e-19	3.96566e-18
AT1G02380	AT1G02380	-	1:477000-478971	477000	478971	1972	1121	1.475	1.61529e-13	5.8636e-13
AT5G06760	LEA4-5	-	5:2089492-2090430	2089492	2090430	939	856	1.47491	6.76696e-25	4.92452e-24
AT2G17820	ATHK1	-	2:7742924-7748220	7742924	7748220	5297	4040	1.47488	2.67274e-22	1.66758e-21
AT4G37420	AT4G37420	-	4:17593123-17594889	17593123	17594889	1767	1767	1.47474	2.69652e-06	5.59842e-06
AT1G60200	AT1G60200	-	1:22200733-22205288	22200733	22205288	4556	2896	1.47439	4.47558e-32	4.60816e-31
AT5G38895	AT5G38895	-	5:15571254-15573526	15571254	15573526	2273	1281	1.47406	1.69349e-21	1.01292e-20
AT4G18930	AT4G18930	-	4:10370704-10372045	10370704	10372045	1342	799	1.47159	9.8315e-23	6.29894e-22
AT2G31955	CNX2	-	2:13584139-13586700	13584139	13586700	2562	1716	1.47137	4.67245e-38	6.24235e-37
AT3G42148	AT3G42148	-	3:14308062-14308169	14308062	14308169	108	108	1.47103	0.00787927	0.0114228
AT1G17090	AT1G17090	-	1:5842216-5844283	5842216	5844283	2068	856	1.4709	2.02038e-16	8.87364e-16
AT5G14530	AT5G14530	-	5:4684620-4686909	4684620	4686909	2290	1199	1.47027	9.36491e-42	1.46101e-40
AT2G19250	AT2G19250	-	2:8352686-8355700	8352686	8355700	3015	3015	1.47004	2.0679e-31	2.06266e-30
AT1G64560	AT1G64560	-	1:23973729-23974177	23973729	23974177	449	449	1.46854	1.98998e-12	6.69138e-12
AT3G47610	AT3G47610	-	3:17549121-17551420	17549121	17551420	2300	1500	1.46822	4.49377e-44	7.65252e-43
AT1G07300	AT1G07300	-	1:2245758-2246492	2245758	2246492	735	735	1.4677	1.16165e-06	2.49755e-06
AT3G51370	AT3G51370	-	3:19069363-19072195	19069363	19072195	2833	1892	1.46767	1.14555e-32	1.20439e-31
AT5G04340	C2H2	-	5:1216131-1217106	1216131	1217106	976	976	1.46762	3.99841e-14	1.51548e-13
AT5G51390	AT5G51390	-	5:20877967-20878464	20877967	20878464	498	498	1.46761	3.36466e-05	6.32958e-05
AT3G45650	NAXT1	-	3:16759253-16761266	16759253	16761266	2014	1677	1.46738	1.0822e-09	2.98441e-09
AT3G01920	AT3G01920	-	3:317432-319121	317432	319121	1690	1061	1.46738	7.15996e-35	8.31824e-34
AT5G64850	AT5G64850	-	5:25921409-25923358	25921409	25923358	1950	841	1.46712	3.02015e-14	1.1527e-13
AT1G14910	AT1G14910	-	1:5139712-5143689	5139712	5143689	3978	2413	1.46662	1.03366e-36	1.30088e-35
AT2G28420	AT2G28420	-	2:12157923-12158791	12157923	12158791	869	869	1.46598	1.19717e-19	6.4189e-19
AT3G51240	TT6	-	3:19025192-19026872	19025192	19026872	1681	1508	1.46576	2.03998e-08	5.08553e-08
AT3G51238	AT3G51238	-	3:19025110-19026779	19025110	19026779	1670	1670	1.46576	2.04551e-08	5.09857e-08
AT4G39925	AT4G39925	-	4:18517409-18518052	18517409	18518052	644	429	1.4657	1.93466e-08	4.83221e-08
AT5G41700	UBC8	-	5:16675582-16677509	16675582	16677509	1928	1425	1.46547	5.89111e-28	4.96113e-27
AT5G57900	SKIP1	-	5:23449711-23450933	23449711	23450933	1223	1126	1.46533	7.24505e-38	9.61104e-37
AT4G22220	ISU1	-	4:11759155-11760960	11759155	11760960	1806	872	1.46443	2.84249e-32	2.9392e-31
AT5G20670	AT5G20670	-	5:6993114-6993873	6993114	6993873	760	760	1.46406	4.3024e-07	9.61156e-07
AT5G38565	AT5G38565	-	5:15444310-15446009	15444310	15446009	1700	1311	1.46354	1.88853e-09	5.09925e-09
AT5G23330	AT5G23330	-	5:7854129-7855813	7854129	7855813	1685	1205	1.46347	9.63143e-37	1.21393e-35
AT4G36530	AT4G36530	-	4:17239958-17241937	17239958	17241937	1980	1466	1.46287	5.18399e-20	2.84829e-19
AT5G19430	AT5G19430	-	5:6553703-6555848	6553703	6555848	2146	1465	1.46222	3.11452e-37	4.02747e-36
AT2G43430	GLX2-1	-	2:18035369-18038255	18035369	18038255	2887	1767	1.46195	1.66554e-37	2.17368e-36
AT2G15880	AT2G15880	-	2:6918039-6920319	6918039	6920319	2281	2184	1.46189	2.62211e-13	9.38559e-13
ATMG01390	RRN18	-	Mt:361350-363284	361350	363284	1935	1935	1.4616	1.79301e-07	4.13831e-07
AT1G16720	HCF173	-	1:5723088-5726478	5723088	5726478	3391	2100	1.46149	1.28213e-41	1.98742e-40
AT1G67105	AT1G67105	-	1:25057479-25058264	25057479	25058264	786	786	1.46117	4.99807e-20	2.7504e-19
AT5G44380	AT5G44380	-	5:17878722-17881440	17878722	17881440	2719	1848	1.46051	1.3447e-07	3.14041e-07
AT5G27320	ATGID1C	-	5:9629087-9631210	9629087	9631210	2124	1666	1.46039	4.77327e-25	3.50074e-24
AT1G03770	RING1B	-	1:944572-947483	944572	947483	2912	1659	1.4597	3.93006e-36	4.81361e-35
AT1G72860	AT1G72860	-	1:27416228-27420778	27416228	27420778	4551	4360	1.45889	1.08646e-22	6.94503e-22
AT3G01560	AT3G01560	-	3:219582-221879	219582	221879	2298	2010	1.45853	1.08666e-27	9.03876e-27
AT2G36900	MEMB11	-	2:15491040-15492822	15491040	15492822	1783	1068	1.45717	2.61205e-40	3.85813e-39
AT2G20740	AT2G20740	-	2:8935607-8937512	8935607	8937512	1906	1099	1.45663	5.81638e-34	6.46447e-33
AT2G07785	AT2G07785	-	2:3348003-3348904	3348003	3348904	902	902	1.45636	9.13755e-08	2.16142e-07
AT4G32160	AT4G32160	-	4:15528805-15533100	15528805	15533100	4296	2631	1.45624	3.0167e-38	4.06882e-37
AT1G78080	RAP2.4	-	1:29364249-29366073	29364249	29366073	1825	1825	1.45597	1.9763e-27	1.61842e-26
AT2G03810	AT2G03810	-	2:1161029-1164573	1161029	1164573	3545	2259	1.45547	1.2235e-29	1.10927e-28
AT1G23960	AT1G23960	-	1:8478407-8480316	8478407	8480316	1910	1439	1.45546	8.19598e-42	1.28219e-40
AT1G02120	VAD1	-	1:395761-399897	395761	399897	4137	1974	1.45505	6.25055e-33	6.63342e-32
AT5G61190	AT5G61190	-	5:24615317-24620053	24615317	24620053	4737	3318	1.45281	9.54199e-32	9.67749e-31
AT4G38460	GGR	-	4:17994781-17996205	17994781	17996205	1425	1280	1.45229	3.5253e-13	1.25074e-12
AT1G16240	SYP51	-	1:5555007-5556841	5555007	5556841	1835	1103	1.45225	5.88224e-38	7.81544e-37
AT1G79880	AT1G79880	-	1:30046028-30048378	30046028	30048378	2351	1547	1.45214	7.72994e-37	9.8011e-36
AT5G39660	CDF2	-	5:15878699-15881044	15878699	15881044	2346	1927	1.45209	1.50601e-31	1.51469e-30
AT1G09140	At-SR30	-	1:2942564-2945961	2942564	2945961	3398	1611	1.4516	5.87676e-25	4.29145e-24
AT1G69830	ATAMY3	-	1:26288278-26293053	26288278	26293053	4776	2954	1.45086	1.49793e-15	6.2506e-15
AT5G29000	PHL1	-	5:11022083-11024960	11022083	11024960	2878	1989	1.45027	4.23183e-26	3.26938e-25
AT1G72855	AT1G72855	-	1:27416232-27418323	27416232	27418323	2092	1903	1.44958	1.98794e-21	1.1836e-20
AT5G22080	AT5G22080	-	5:7310171-7313670	7310171	7313670	3500	1300	1.44924	4.3196e-31	4.22891e-30
AT5G05130	AT5G05130	-	5:1512120-1515079	1512120	1515079	2960	2803	1.44829	8.2064e-29	7.18251e-28
AT2G46567	AT2G46567	-	2:19126641-19126751	19126641	19126751	111	111	1.44791	5.9628e-05	0.000109542
AT3G12820	AtMYB10	-	3:4074158-4075614	4074158	4075614	1457	890	1.44753	2.94089e-05	5.56644e-05
ATMG00970	ORF117	-	Mt:258045-258398	258045	258398	354	354	1.44742	0.00499182	0.00740159
AT2G15580	AT2G15580	-	2:6797560-6798939	6797560	6798939	1380	847	1.4474	3.66728e-08	8.95112e-08
AT1G31170	ATSRX	-	1:11133410-11134844	11133410	11134844	1435	1018	1.44692	1.52731e-21	9.15791e-21
AT4G36730	GBF1	-	4:17309612-17312488	17309612	17312488	2877	1506	1.44674	1.13847e-33	1.24893e-32
AT3G07200	AT3G07200	-	3:2290762-2292492	2290762	2292492	1731	923	1.44649	5.29008e-15	2.13254e-14
AT1G53670	MSRB1	-	1:20036641-20038219	20036641	20038219	1579	800	1.44504	3.2466e-29	2.90461e-28
AT3G07525	ATATG10	-	3:2399123-2400437	2399123	2400437	1315	892	1.44503	2.95867e-21	1.74744e-20
AT3G24020	AT3G24020	-	3:8678738-8679656	8678738	8679656	919	919	1.44365	4.88558e-07	1.08642e-06
AT1G05970	AT1G05970	-	1:1816056-1817282	1816056	1817282	1227	857	1.44329	8.40184e-25	6.08289e-24
AT3G21650	AT3G21650	-	3:7621569-7624076	7621569	7624076	2508	2338	1.44326	1.16712e-36	1.46448e-35
AT4G15475	AT4G15475	-	4:8845875-8848869	8845875	8848869	2995	2053	1.44323	1.72175e-41	2.64706e-40
AT5G54290	CcdA	-	5:22051034-22054028	22051034	22054028	2995	1236	1.44262	1.58082e-41	2.43481e-40
AT1G32790	CID11	-	1:11874704-11877387	11874704	11877387	2684	1750	1.44229	1.67951e-34	1.91441e-33
AT1G09740	AT1G09740	-	1:3154532-3156275	3154532	3156275	1744	843	1.44185	2.10395e-17	9.81631e-17
AT1G17520	AT1G17520	-	1:6024636-6027385	6024636	6027385	2750	1375	1.44176	7.67842e-37	9.74308e-36
AT3G13224	AT3G13224	-	3:4254743-4257409	4254743	4257409	2667	2196	1.44125	3.44396e-40	5.06041e-39
AT5G55490	GEX1	-	5:22478712-22481148	22478712	22481148	2437	1969	1.44053	3.16798e-12	1.04961e-11
AT1G22930	AT1G22930	-	1:8117339-8122127	8117339	8122127	4789	3948	1.44004	6.61257e-24	4.53897e-23
ATMG00665	NAD5B	-	Mt:190740-190761	190740	190761	22	22	1.44003	0.00636183	0.00932871
AT1G69840	AT1G69840	-	1:26293601-26295849	26293601	26295849	2249	1891	1.43947	3.51394e-37	4.53011e-36
AT2G37810	AT2G37810	-	2:15845350-15846051	15845350	15846051	702	702	1.43709	1.68571e-05	3.25842e-05
AT4G00230	XSP1	-	4:93923-97454	93923	97454	3532	2427	1.43706	2.76218e-16	1.20256e-15
AT2G43540	AT2G43540	-	2:18072371-18072963	18072371	18072963	593	593	1.43683	5.13834e-12	1.67747e-11
AT5G43980	PDLP1	-	5:17694680-17696622	17694680	17696622	1943	1213	1.43673	2.35721e-09	6.30639e-09
AT1G70290	ATTPS8	-	1:26471078-26474786	26471078	26474786	3709	3019	1.436	3.69666e-28	3.14597e-27
AT1G18260	AT1G18260	-	1:6278848-6282103	6278848	6282103	3256	2331	1.43574	1.07271e-28	9.35003e-28
AT3G61010	AT3G61010	-	3:22571327-22575255	22571327	22575255	3929	2136	1.43573	1.43089e-33	1.56162e-32
AT2G07731	AT2G07731	-	2:3467199-3468078	3467199	3468078	880	880	1.43565	5.30759e-08	1.27852e-07
AT4G37560	AT4G37560	-	4:17646408-17648684	17646408	17648684	2277	1667	1.43563	1.53081e-27	1.264e-26
ATMG00270	NAD6	-	Mt:76642-77259	76642	77259	618	618	1.43514	2.61098e-07	5.93873e-07
AT2G24940	AtMAPR2	AT2G24945	2:10609394-10612232	10609394	10612232	2839	2839	1.43509	1.93951e-23	1.29202e-22
AT2G24945	AT2G24945	AT2G24940	2:10609413-10612232	10609413	10612232	2820	2820	1.43509	1.94382e-23	1.29437e-22
AT4G39180	SEC14	-	4:18243726-18248805	18243726	18248805	5080	2396	1.43452	2.8933e-09	7.67871e-09
AT1G17640	AT1G17640	-	1:6067394-6069098	6067394	6069098	1705	1110	1.43396	9.03321e-32	9.16697e-31
AT1G50260	NTMC2TYPE5.1	-	1:18617593-18621739	18617593	18621739	4147	2383	1.4338	1.17074e-29	1.06487e-28
AT1G75170	AT1G75170	-	1:28213799-28215887	28213799	28215887	2089	1302	1.4337	9.38477e-11	2.80813e-10
AT1G64563	AT1G64563	-	1:23975085-23978335	23975085	23978335	3251	2921	1.43236	4.51979e-07	1.00786e-06
AT1G02690	IMPA-6	-	1:584260-587219	584260	587219	2960	1940	1.43108	5.53628e-22	3.39047e-21
AT3G60320	AT3G60320	-	3:22291886-22295371	22291886	22295371	3486	2721	1.43085	1.61603e-34	1.84454e-33
ATMG01190	ATP1	-	Mt:302166-303689	302166	303689	1524	1524	1.43004	1.27422e-10	3.77405e-10
AT1G68830	STN7	-	1:25872445-25875550	25872445	25875550	3106	1975	1.42994	3.42566e-22	2.1217e-21
AT4G23400	PIP1D	-	4:12220743-12222371	12220743	12222371	1629	1129	1.42988	1.50041e-14	5.85466e-14
AT1G28380	NSL1	-	1:9963593-9966320	9963593	9966320	2728	2202	1.42794	1.00185e-15	4.22163e-15
ATMG00285	NAD2	-	Mt:79740-81297	79740	81297	1558	578	1.42777	8.60513e-07	1.8715e-06
AT4G28300	AT4G28300	-	4:14014653-14017068	14014653	14017068	2416	2323	1.42753	4.78291e-27	3.8388e-26
AT1G68862	AT1G68862	-	1:25886804-25889024	25886804	25889024	2221	501	1.42719	2.97165e-16	1.29276e-15
AT2G01770	VIT1	-	2:334772-336438	334772	336438	1667	769	1.42645	5.19452e-06	1.05139e-05
AT4G04040	MEE51	-	4:1939250-1942954	1939250	1942954	3705	1899	1.42636	2.36447e-35	2.81459e-34
AT1G78140	AT1G78140	-	1:29401759-29403946	29401759	29403946	2188	1314	1.42625	5.24687e-33	5.6034e-32
AT2G31600	AT2G31600	-	2:13448190-13450095	13448190	13450095	1906	1325	1.42576	1.8901e-16	8.31007e-16
AT5G05870	UGT76C1	-	5:1767639-1769262	1767639	1769262	1624	1524	1.42535	2.49836e-26	1.94257e-25
AT1G06460	ACD32.1	-	1:1967087-1969561	1967087	1969561	2475	1226	1.42503	6.71854e-18	3.22624e-17
AT2G19350	AT2G19350	-	2:8376202-8377343	8376202	8377343	1142	685	1.42487	2.21899e-26	1.73011e-25
AT5G41370	XPB1	-	5:16551119-16556003	16551119	16556003	4885	2733	1.42484	5.82544e-29	5.14115e-28
AT1G80920	J8	-	1:30403644-30404690	30403644	30404690	1047	852	1.42464	5.02392e-22	3.08115e-21
AT2G07787	AT2G07787	-	2:3476928-3478704	3476928	3478704	1777	1254	1.42433	5.30079e-06	1.07213e-05
AT2G18280	TLP2	-	2:7945998-7948468	7945998	7948468	2471	1955	1.42378	4.6146e-31	4.50729e-30
AT2G36895	AT2G36895	-	2:15489028-15490347	15489028	15490347	1320	898	1.42322	5.61617e-20	3.07952e-19
AT4G19830	AT4G19830	-	4:10772402-10774023	10772402	10774023	1622	957	1.42258	2.79468e-12	9.29383e-12
AT4G19700	RING	-	4:10713561-10714707	10713561	10714707	1147	1059	1.42242	1.86515e-35	2.22962e-34
AT2G31130	AT2G31130	-	2:13263579-13266560	13263579	13266560	2982	1647	1.42216	6.62028e-25	4.81985e-24
AT4G04810	ATMSRB4	-	4:2441327-2442567	2441327	2442567	1241	505	1.4221	2.33792e-05	4.46557e-05
AT3G07250	AT3G07250	-	3:2300579-2308305	2300579	2308305	7727	3885	1.4219	8.59505e-11	2.57912e-10
AT1G47056	VFB1	-	1:17276103-17277659	17276103	17277659	1557	1557	1.42142	5.10048e-27	4.08594e-26
AT3G53510	AT3G53510	-	3:19837209-19839862	19837209	19839862	2654	2654	1.42054	7.50832e-14	2.79818e-13
AT5G56520	AT5G56520	-	5:22885192-22886541	22885192	22886541	1350	1187	1.41974	2.09908e-16	9.20497e-16
AT5G59385	AT5G59385	-	5:23953942-23954013	23953942	23954013	72	72	1.41956	0.00346081	0.00523607
AT1G71990	ATFUT13	-	1:27100284-27102262	27100284	27102262	1979	1432	1.41924	2.98383e-17	1.37998e-16
AT4G13200	AT4G13200	-	4:7668147-7669214	7668147	7669214	1068	751	1.4184	7.17782e-29	6.31491e-28
AT5G40540	AT5G40540	-	5:16237298-16239601	16237298	16239601	2304	1525	1.41723	9.99131e-27	7.92516e-26
AT4G39675	AT4G39675	-	4:18413775-18414240	18413775	18414240	466	466	1.41715	5.30645e-09	1.38295e-08
AT5G60950	COBL5	-	5:24526847-24528084	24526847	24528084	1238	1004	1.4152	0.000108173	0.000193291
ATMG00830	CCB382	-	Mt:231894-233042	231894	233042	1149	1149	1.41505	0.000277874	0.000474485
AT5G46295	AT5G46295	-	5:18779796-18780205	18779796	18780205	410	410	1.41504	1.45592e-05	2.82879e-05
AT4G25170	AT4G25170	-	4:12909575-12911580	12909575	12911580	2006	1436	1.41472	6.75233e-33	7.15248e-32
AT5G12030	AT-HSP17.6A	-	5:3884107-3884737	3884107	3884737	631	631	1.41379	5.17078e-15	2.08544e-14
AT1G61690	AT1G61690	-	1:22782607-22786859	22782607	22786859	4253	3811	1.41345	3.35097e-34	3.7689e-33
AT2G38530	LTP2	-	2:16128378-16129158	16128378	16129158	781	670	1.41279	4.7371e-16	2.03877e-15
AT3G52110	AT3G52110	-	3:19323750-19325713	19323750	19325713	1964	1345	1.41216	1.28649e-07	3.00904e-07
AT5G47720	AT5G47720	-	5:19331547-19334427	19331547	19334427	2881	1892	1.41205	2.5417e-30	2.39551e-29
AT2G01930	BPC1	-	2:427117-428839	427117	428839	1723	1701	1.41161	1.08392e-39	1.55752e-38
AT5G55370	AT5G55370	-	5:22445085-22446116	22445085	22446116	1032	1032	1.4115	2.22849e-20	1.25404e-19
AT2G37970	SOUL-1	-	2:15890972-15891843	15890972	15891843	872	872	1.41146	2.12225e-30	2.00914e-29
AT2G07708	AT2G07708	AT2G07709	2:3386851-3388493	3386851	3388493	1643	1643	1.4112	2.29291e-08	5.68759e-08
AT1G05760	RTM1	-	1:1723734-1724486	1723734	1724486	753	634	1.41046	6.81445e-06	1.36297e-05
AT5G49290	ATRLP56	-	5:19980195-19983869	19980195	19983869	3675	2727	1.41028	2.04359e-14	7.8977e-14
AT3G15670	AT3G15670	-	3:5309886-5310988	5309886	5310988	1103	1020	1.41013	4.50375e-28	3.80984e-27
ATMG01360	COX1	-	Mt:349830-351413	349830	351413	1584	1584	1.40996	7.49295e-14	2.79368e-13
AT3G48790	AT3G48790	-	3:18093404-18095181	18093404	18095181	1778	1053	1.40957	3.72442e-09	9.82593e-09
AT3G52105	AT3G52105	-	3:19323332-19323827	19323332	19323827	496	496	1.40952	3.94716e-22	2.43667e-21
AT5G46840	AT5G46840	-	5:19005601-19007770	19005601	19007770	2170	1717	1.40943	2.54042e-31	2.51619e-30
AT3G63052	AT3G63052	-	3:23298911-23299111	23298911	23299111	201	201	1.40839	0.0105516	0.0150469
AT4G38220	AT4G38220	-	4:17925180-17927097	17925180	17927097	1918	1551	1.40829	4.09961e-36	5.01766e-35
AT3G62190	AT3G62190	-	3:23021040-23023332	23021040	23023332	2293	1374	1.40818	1.86342e-20	1.05386e-19
AT4G13010	AT4G13010	-	4:7600551-7602729	7600551	7602729	2179	1283	1.40745	1.13451e-34	1.30461e-33
AT1G75110	RRA2	-	1:28194115-28195933	28194115	28195933	1819	1568	1.40709	7.16999e-08	1.70866e-07
AT4G17370	AT4G17370	-	4:9706058-9708261	9706058	9708261	2204	1356	1.40624	1.47106e-30	1.40365e-29
AT2G07827	AT2G07827	-	2:3474996-3476845	3474996	3476845	1850	623	1.4052	8.49664e-05	0.000153516
AT2G38823	AT2G38823	-	2:16224072-16225296	16224072	16225296	1225	861	1.40413	8.32674e-08	1.97626e-07
AT3G53403	AT3G53403	-	3:19800361-19800695	19800361	19800695	335	335	1.40333	2.7934e-05	5.29674e-05
AT3G51940	AT3G51940	-	3:19273494-19275269	19273494	19275269	1776	1688	1.40329	3.02748e-18	1.47982e-17
AT4G36850	AT4G36850	-	4:17353291-17355891	17353291	17355891	2601	1372	1.40263	6.10404e-31	5.9177e-30
AT4G11040	AT4G11040	-	4:6745100-6746944	6745100	6746944	1845	1364	1.40074	1.33721e-30	1.27809e-29
ATMG00650	NAD4L	-	Mt:188929-189231	188929	189231	303	303	1.40064	1.16741e-07	2.74112e-07
AT5G55970	AT5G55970	-	5:22667235-22669545	22667235	22669545	2311	1892	1.40048	6.93804e-37	8.82345e-36
AT1G68220	AT1G68220	-	1:25570231-25571712	25570231	25571712	1482	847	1.40044	1.99059e-29	1.79228e-28
AT5G43600	ATAAH-2	-	5:17512476-17515495	17512476	17515495	3020	1821	1.40038	5.54294e-38	7.37041e-37
AT2G36490	DML1	-	2:15308021-15314807	15308021	15314807	6787	4713	1.39958	5.97919e-32	6.12279e-31
AT4G29070	AT4G29070	-	4:14321813-14323307	14321813	14323307	1495	1346	1.39957	1.02006e-26	8.08356e-26
AT3G56880	AT3G56880	-	3:21059915-21060965	21059915	21060965	1051	1051	1.39933	7.66585e-26	5.85031e-25
AT1G05560	UGT1	-	1:1645498-1647147	1645498	1647147	1650	1650	1.39877	2.35666e-22	1.47636e-21
AT2G47850	AT2G47850	-	2:19595640-19598581	19595640	19598581	2942	2182	1.39864	2.57924e-38	3.48991e-37
AT1G32520	AT1G32520	-	1:11758211-11759280	11758211	11759280	1070	939	1.39787	5.71916e-13	1.99934e-12
AT3G62290	ATARFA1E	-	3:23051544-23053817	23051544	23053817	2274	1033	1.39762	1.37513e-27	1.13879e-26
AT2G25010	AT2G25010	-	2:10631531-10633663	10631531	10633663	2133	1806	1.39756	1.03341e-25	7.83364e-25
AT2G02570	AT2G02570	-	2:697951-700917	697951	700917	2967	1429	1.3969	6.06028e-23	3.93639e-22
AT5G58950	AT5G58950	-	5:23800928-23803673	23800928	23803673	2746	2310	1.39585	5.34089e-29	4.72831e-28
AT5G16960	AT5G16960	-	5:5574281-5575910	5574281	5575910	1630	1323	1.39569	7.43889e-06	1.48401e-05
AT2G29460	GST22	-	2:12626536-12627678	12626536	12627678	1143	906	1.39527	2.77316e-13	9.9116e-13
AT5G62560	AT5G62560	-	5:25109991-25112001	25109991	25112001	2011	2011	1.39527	1.0247e-14	4.04126e-14
AT5G12310	AT5G12310	-	5:3980226-3982442	3980226	3982442	2217	1373	1.39518	1.57905e-36	1.97114e-35
AT1G45229	AT1G45229	-	1:17154921-17159397	17154921	17159397	4477	439	1.39488	2.19643e-08	5.45947e-08
AT1G28540	AT1G28540	-	1:10035664-10036956	10035664	10036956	1293	602	1.39486	3.71694e-29	3.31664e-28
AT5G11390	WIT1	-	5:3633667-3636570	3633667	3636570	2904	2387	1.39478	3.2662e-26	2.53494e-25
AT1G36220	AT1G36220	-	1:13601056-13601579	13601056	13601579	524	524	1.39469	9.00688e-05	0.000162312
AT1G19680	AT1G19680	-	1:6805457-6807862	6805457	6807862	2406	1805	1.39423	1.16945e-28	1.01827e-27
AT2G43710	FAB2	-	2:18119956-18122889	18119956	18122889	2934	1755	1.39392	1.84181e-40	2.73476e-39
AT1G66730	AtLIG6	-	1:24884681-24892046	24884681	24892046	7366	4724	1.39372	5.27102e-23	3.43825e-22
AT5G39240	AT5G39240	-	5:15712683-15713003	15712683	15713003	321	321	1.39289	8.25095e-07	1.79859e-06
AT1G18773	AT1G18773	-	1:6474802-6475904	6474802	6475904	1103	850	1.39229	1.14251e-06	2.45827e-06
AT1G55310	SR33	-	1:20630065-20632973	20630065	20632973	2909	1272	1.39154	2.4363e-27	1.9817e-26
AT3G55610	P5CS2	-	3:20624020-20629093	20624020	20629093	5074	2582	1.39129	1.5709e-26	1.23276e-25
AT1G26930	AT1G26930	-	1:9336057-9337786	9336057	9337786	1730	1547	1.39044	6.312e-09	1.63619e-08
AT5G16450	AT5G16450	-	5:5373883-5375459	5373883	5375459	1577	857	1.3903	1.19299e-10	3.53818e-10
AT1G56660	AT1G56660	-	1:21237888-21240558	21237888	21240558	2671	1821	1.39011	3.58154e-07	8.0575e-07
AT5G23510	AT5G23510	-	5:7926945-7929338	7926945	7929338	2394	1365	1.38902	2.74226e-09	7.29159e-09
AT1G07090	LSH6	-	1:2173952-2174894	2173952	2174894	943	943	1.38837	3.17635e-10	9.147e-10
AT1G10140	AT1G10140	-	1:3322802-3323548	3322802	3323548	747	747	1.38793	2.59145e-09	6.91013e-09
AT1G44446	CAO	-	1:16848359-16851224	16848359	16851224	2866	2147	1.38787	3.58582e-31	3.52276e-30
AT4G36052	AT4G36052	-	4:17052347-17053499	17052347	17053499	1153	1084	1.38684	1.72347e-17	8.08345e-17
AT1G09770	ATCDC5	-	1:3161841-3165360	3161841	3165360	3520	2934	1.38645	4.86864e-26	3.75109e-25
AT3G52340	ATSPP2	-	3:19407023-19409457	19407023	19409457	2435	1804	1.38643	7.93797e-24	5.42454e-23
AT2G23980	ATCNGC6	-	2:10201104-10204467	10201104	10204467	3364	2516	1.38587	9.16314e-23	5.88185e-22
AT3G48120	AT3G48120	-	3:17772057-17774739	17772057	17774739	2683	1256	1.38586	3.66367e-24	2.55311e-23
AT1G17100	AT1G17100	-	1:5844676-5845661	5844676	5845661	986	911	1.38438	9.83776e-27	7.80702e-26
AT1G11910	APA1	-	1:4016784-4020983	4016784	4020983	4200	1970	1.38406	6.95266e-30	6.40303e-29
AT3G26330	CYP71B37	-	3:9646805-9648584	9646805	9648584	1780	1619	1.38395	1.24489e-11	3.96171e-11
AT2G29525	AtIPCS3	-	2:12638334-12640820	12638334	12640820	2487	1528	1.38373	1.14002e-22	7.27919e-22
AT2G19310	AT2G19310	-	2:8369794-8370406	8369794	8370406	613	613	1.38345	9.26984e-24	6.30163e-23
AT5G45250	RPS4	-	5:18321914-18326022	18321914	18326022	4109	3654	1.38322	2.49576e-15	1.02788e-14
ATMG00080	RPL16	ATMG00090	Mt:25076-25615	25076	25615	540	540	1.38293	4.21075e-12	1.38318e-11
AT3G01200	AtRP2	-	3:69511-71362	69511	71362	1852	1463	1.38259	5.87554e-39	8.17889e-38
AT1G63240	AT1G63240	-	1:23456021-23458661	23456021	23458661	2641	1925	1.38259	2.54715e-38	3.44925e-37
AT2G34440	AGL29	-	2:14526950-14527689	14526950	14527689	740	740	1.3825	2.14103e-07	4.9094e-07
AT2G41290	SSL2	-	2:17210428-17212959	17210428	17212959	2532	1357	1.38246	6.01957e-11	1.82899e-10
AT1G76700	AT1G76700	-	1:28780408-28783248	28780408	28783248	2841	1634	1.38197	6.87694e-28	5.77697e-27
AT1G68568	AT1G68568	-	1:25746977-25747654	25746977	25747654	678	510	1.38173	2.2178e-07	5.07856e-07
AT4G23890	AT4G23890	-	4:12420414-12421464	12420414	12421464	1051	1051	1.38091	7.21316e-18	3.45884e-17
AT3G14160	AT3G14160	-	3:4693361-4695604	4693361	4695604	2244	1908	1.38082	6.42683e-25	4.68707e-24
AT3G20910	NF-YA9	-	3:7326382-7328576	7326382	7328576	2195	1232	1.38044	6.63685e-36	8.07635e-35
AT3G20420	RTL2	-	3:7119282-7120919	7119282	7120919	1638	1289	1.37994	2.32602e-07	5.31629e-07
AT2G07698	AT2G07698	-	2:3361474-3364127	3361474	3364127	2654	2433	1.37835	8.34011e-10	2.31925e-09
AT5G03555	AT5G03555	-	5:898241-900159	898241	900159	1919	1919	1.37796	3.46121e-10	9.9487e-10
AT3G01202	AT3G01202	-	3:69854-71415	69854	71415	1562	1248	1.37779	1.54534e-39	2.20186e-38
AT1G15050	IAA34	-	1:5182256-5183243	5182256	5183243	988	558	1.37744	0.00191544	0.00298551
AT5G46760	AT5G46760	-	5:18974231-18976009	18974231	18976009	1779	1779	1.37736	3.84573e-24	2.66899e-23
AT5G39720	AIG2L	-	5:15899646-15900653	15899646	15900653	1008	661	1.37639	1.35844e-11	4.30929e-11
AT2G07774	AT2G07774	AT2G07754	2:3303766-3304573	3303766	3304573	808	514	1.37541	0.00476371	0.00708384
AT5G26770	AT5G26770	-	5:9407720-9410117	9407720	9410117	2398	1651	1.37417	1.56121e-32	1.63329e-31
AT5G18040	AT5G18040	-	5:5972419-5974156	5972419	5974156	1738	1076	1.37298	1.32066e-21	7.94979e-21
AT5G51451	RGF5	-	5:20898108-20898763	20898108	20898763	656	537	1.37291	4.6875e-09	1.22674e-08
AT1G07200	AT1G07200	-	1:2208719-2212546	2208719	2212546	3828	3489	1.37285	1.481e-14	5.78156e-14
AT2G22660	AT2G22660	-	2:9627408-9631081	9627408	9631081	3674	2887	1.37259	4.6599e-26	3.5919e-25
ATMG00500	ORF141	ATMG00490	Mt:130968-131393	130968	131393	426	426	1.37256	8.94057e-05	0.00016122
AT5G17000	AT5G17000	-	5:5584801-5587063	5584801	5587063	2263	1292	1.37244	1.13016e-09	3.11009e-09
AT1G55510	BCDH.BETA1	-	1:20723302-20725668	20723302	20725668	2367	1402	1.37233	9.31159e-26	7.07756e-25
AT4G00355	AT4G00355	-	4:154705-156376	154705	156376	1672	1672	1.3723	6.54139e-36	7.96591e-35
AT1G02610	AT1G02610	-	1:553050-555994	553050	555994	2945	937	1.37204	1.57948e-10	4.64729e-10
AT5G17540	AT5G17540	-	5:5781987-5783706	5781987	5783706	1720	1484	1.37135	1.23758e-14	4.85367e-14
AT5G61455	U2.7	AT5G61460	5:24713264-24714094	24713264	24714094	831	831	1.37084	0.000163375	0.000286189
AT1G01046	MIR838A	-	1:28500-28706	28500	28706	207	207	1.37036	0.00832329	0.0120273
AT5G18245	AT5G18245	-	5:6028285-6033231	6028285	6033231	4947	2323	1.36916	8.00696e-27	6.38107e-26
AT5G22000	RHF2A	-	5:7277183-7280255	7277183	7280255	3073	1880	1.36862	3.39834e-30	3.17285e-29
AT4G33467	AT4G33467	-	4:16101464-16102196	16101464	16102196	733	648	1.3685	1.03566e-25	7.84719e-25
AT4G28910	NINJA	-	4:14264067-14266749	14264067	14266749	2683	1954	1.36834	5.30456e-31	5.16036e-30
AT4G26590	ATOPT5	-	4:13413973-13417055	13413973	13417055	3083	2628	1.36801	4.59424e-29	4.0801e-28
AT3G41761	AT3G41761	-	3:14195917-14196078	14195917	14196078	162	162	1.36736	0.000597882	0.000986582
AT5G23235	AT5G23235	-	5:7826028-7828724	7826028	7828724	2697	2697	1.36728	2.72871e-18	1.33726e-17
AT2G36270	ABI5	-	2:15204764-15207528	15204764	15207528	2765	1720	1.36693	5.305e-29	4.70145e-28
AT4G27460	AT4G27460	-	4:13732910-13734304	13732910	13734304	1395	1246	1.3651	2.16229e-27	1.76561e-26
AT1G54740	AT1G54740	-	1:20430769-20431986	20430769	20431986	1218	1218	1.36509	2.27493e-07	5.20446e-07
AT2G07767	AT2G07767	-	2:3272149-3272518	3272149	3272518	370	370	1.36323	0.0010541	0.00169222
AT3G24982	ATRLP40	-	3:9106000-9108937	9106000	9108937	2938	2905	1.36249	1.76054e-14	6.83343e-14
AT1G64950	CYP89A5	-	1:24127561-24129458	24127561	24129458	1898	1898	1.36238	2.16205e-32	2.24521e-31
AT1G05894	AT1G05894	-	1:1784803-1786292	1784803	1786292	1490	1490	1.36211	3.33688e-05	6.28152e-05
AT4G06746	RAP2.9	-	4:4073962-4074545	4073962	4074545	584	584	1.36208	2.94578e-15	1.20734e-14
AT3G10450	SCPL7	-	3:3249526-3252506	3249526	3252506	2981	1615	1.35876	8.38114e-28	7.0162e-27
AT5G65840	AT5G65840	-	5:26343730-26346082	26343730	26346082	2353	1220	1.35841	4.44753e-17	2.0292e-16
AT1G01820	PEX11C	-	1:296001-298120	296001	298120	2120	1048	1.35835	1.31073e-28	1.13894e-27
AT5G27730	AT5G27730	-	5:9820249-9823086	9820249	9823086	2838	1699	1.35824	1.94681e-29	1.75472e-28
AT3G02610	AT3G02610	-	3:555626-557723	555626	557723	2098	1444	1.3582	3.53907e-07	7.97043e-07
ATMG00510	NAD7	-	Mt:132071-138153	132071	138153	6083	1185	1.35804	4.76899e-06	9.68271e-06
AT1G18750	AGL65	-	1:6466761-6469984	6466761	6469984	3224	1880	1.35789	1.41085e-16	6.25662e-16
AT5G37670	AT5G37670	-	5:14968991-14969509	14968991	14969509	519	519	1.35742	1.03596e-10	3.09217e-10
AT4G33910	AT4G33910	-	4:16256733-16258771	16256733	16258771	2039	1234	1.3573	1.44262e-36	1.80349e-35
AT4G09830	AT4G09830	-	4:6188767-6190853	6188767	6190853	2087	937	1.35701	2.27073e-23	1.50613e-22
AT1G78960	ATLUP2	-	1:29696470-29701263	29696470	29701263	4794	2578	1.35659	2.03125e-23	1.35153e-22
AT5G28390	AT5G28390	-	5:10342024-10342997	10342024	10342997	974	543	1.35654	1.55194e-17	7.29712e-17
AT5G05080	UBC22	-	5:1498553-1500784	1498553	1500784	2232	1229	1.35564	1.25409e-30	1.19932e-29
AT2G43570	CHI	-	2:18076224-18077463	18076224	18077463	1240	1027	1.35459	2.46343e-12	8.23105e-12
AT4G14900	AT4G14900	-	4:8521522-8523705	8521522	8523705	2184	1934	1.35437	1.06952e-29	9.75419e-29
AT1G16820	AT1G16820	-	1:5756835-5758464	5756835	5758464	1630	775	1.35426	1.41139e-10	4.16576e-10
AT5G42830	AT5G42830	-	5:17176384-17178018	17176384	17178018	1635	1465	1.35328	2.29036e-07	5.23763e-07
AT4G37370	CYP81D8	-	4:17569828-17571704	17569828	17571704	1877	1663	1.35308	6.87322e-12	2.22514e-11
AT1G64790	ILA	-	1:24064937-24083428	24064937	24083428	18492	8528	1.35251	6.48719e-24	4.45471e-23
AT1G75300	AT1G75300	-	1:28255495-28257040	28255495	28257040	1546	1139	1.35224	5.7479e-31	5.58523e-30
AT3G10130	AT3G10130	-	3:3130998-3133192	3130998	3133192	2195	1088	1.35197	5.08832e-37	6.50038e-36
AT1G05060	AT1G05060	-	1:1451030-1452872	1451030	1452872	1843	1001	1.35178	2.26513e-24	1.59891e-23
AT4G09760	AT4G09760	-	4:6148758-6151399	6148758	6151399	2642	1665	1.35163	2.47402e-28	2.12361e-27
AT3G20770	EIN3	-	3:7260432-7263352	7260432	7263352	2921	2413	1.35073	2.03788e-28	1.75727e-27
AT1G69295	PDCB4	-	1:26050197-26052567	26050197	26052567	2371	1688	1.34981	6.97605e-25	5.07232e-24
AT1G27920	MAP65-8	-	1:9726948-9729848	9726948	9729848	2901	1847	1.34979	1.21247e-22	7.73012e-22
AT1G79245	AT1G79245	-	1:29804735-29809514	29804735	29809514	4780	4780	1.34976	5.2369e-16	2.24816e-15
AT5G12840	HAP2A	-	5:4050691-4053606	4050691	4053606	2916	1504	1.34829	2.81179e-30	2.64418e-29
AT1G76460	AT1G76460	-	1:28686181-28689121	28686181	28689121	2941	2123	1.34819	1.86855e-32	1.95e-31
AT3G63280	ATNEK4	-	3:23377979-23381546	23377979	23381546	3568	2110	1.34803	6.49713e-10	1.82807e-09
AT5G51070	ERD1	-	5:20764315-20768681	20764315	20768681	4367	3202	1.34776	2.35713e-34	2.66884e-33
AT3G60200	AT3G60200	-	3:22249257-22250520	22249257	22250520	1264	1264	1.34682	6.39994e-11	1.93877e-10
AT4G36050	AT4G36050	-	4:17051982-17055059	17051982	17055059	3078	2294	1.34633	7.40835e-23	4.78265e-22
AT3G06210	AT3G06210	-	3:1880093-1883491	1880093	1883491	3399	2697	1.34572	5.42518e-21	3.14924e-20
AT2G07773	AT2G07773	-	2:3240838-3241659	3240838	3241659	822	822	1.34543	0.000258631	0.000443372
AT2G12550	AT2G12550	-	2:5114868-5118747	5114868	5118747	3880	1963	1.34506	1.28077e-23	8.63387e-23
AT3G27997	AT3G27997	-	3:10400133-10401382	10400133	10401382	1250	1250	1.34493	3.81229e-18	1.8538e-17
AT1G49390	AT1G49390	-	1:18279600-18280978	18279600	18280978	1379	1152	1.34469	2.6122e-07	5.9407e-07
AT2G07766	AT2G07766	-	2:3503522-3503608	3503522	3503608	87	87	1.34346	0.0334229	0.0446068
AT2G07793	AT2G07793	-	2:3369354-3369440	3369354	3369440	87	87	1.34346	0.033403	0.0445838
ATMG00420	TRNS.3	-	Mt:112953-113039	112953	113039	87	87	1.34346	0.0333889	0.0445685
AT5G14390	AT5G14390	-	5:4637312-4639756	4637312	4639756	2445	1530	1.343	1.20717e-32	1.26682e-31
AT3G05200	ATL6	-	3:1476982-1478730	1476982	1478730	1749	1749	1.34275	1.19434e-29	1.0856e-28
AT3G19553	AT3G19553	-	3:6790742-6792919	6790742	6792919	2178	1912	1.34245	6.38746e-10	1.79871e-09
ATMG00360	TRNC	-	Mt:104885-104995	104885	104995	111	111	1.34203	0.0202878	0.0279355
AT1G15310	ATHSRP54A	-	1:5269019-5272058	5269019	5272058	3040	1705	1.34182	1.82834e-21	1.09088e-20
AT5G15260	AT5G15260	-	5:4953440-4954932	4953440	4954932	1493	1384	1.34113	5.75453e-20	3.15233e-19
AT4G18160	ATTPK3	-	4:10055696-10057736	10055696	10057736	2041	1501	1.34109	1.62919e-23	1.09217e-22
AT1G06430	FTSH8	-	1:1960058-1963011	1960058	1963011	2954	2255	1.34106	3.71346e-26	2.87547e-25
AT1G51130	AT1G51130	-	1:18939277-18941704	18939277	18941704	2428	1559	1.34089	2.28351e-23	1.51402e-22
AT1G75290	AT1G75290	-	1:28253890-28255173	28253890	28255173	1284	957	1.34078	8.05857e-14	2.99797e-13
AT4G08110	AT4G08110	-	4:5083926-5086640	5083926	5086640	2715	2715	1.34072	1.51215e-31	1.51996e-30
AT4G16280	FCA	-	4:9206597-9214825	9206597	9214825	8229	5182	1.34053	1.36772e-32	1.43352e-31
AT5G14620	DRM2	-	5:4715253-4718704	4715253	4718704	3452	2183	1.34044	8.07197e-34	8.90706e-33
AT1G71950	AT1G71950	-	1:27080184-27081613	27080184	27081613	1430	720	1.34038	8.41109e-26	6.41038e-25
AT4G33280	AT4G33280	-	4:16047354-16049355	16047354	16049355	2002	1062	1.33766	1.49421e-08	3.75873e-08
AT3G29260	AT3G29260	-	3:11215952-11216866	11215952	11216866	915	812	1.3368	0.00130371	0.00207112
AT1G64561	AT1G64561	-	1:23974041-23974775	23974041	23974775	735	549	1.33653	8.28219e-09	2.12865e-08
AT2G07681	AT2G07681	-	2:3287552-3292366	3287552	3292366	4815	2291	1.33638	7.72145e-06	1.53911e-05
AT4G09840	AT4G09840	-	4:6190788-6191664	6190788	6191664	877	743	1.33618	5.20445e-09	1.35741e-08
AT1G77370	AT1G77370	-	1:29073843-29074796	29073843	29074796	954	620	1.33541	1.84815e-17	8.64187e-17
AT2G07739	AT2G07739	-	2:3495511-3496110	3495511	3496110	600	600	1.33529	1.07723e-05	2.12149e-05
AT4G36210	AT4G36210	-	4:17130246-17134656	17130246	17134656	4411	2675	1.33446	1.72152e-28	1.49054e-27
AT3G54510	AT3G54510	-	3:20180292-20183509	20180292	20183509	3218	2495	1.3341	2.96877e-27	2.41019e-26
AT5G65495	AT5G65495	-	5:26180470-26181069	26180470	26181069	600	600	1.33344	5.53428e-15	2.22673e-14
AT3G57300	ATINO80	-	3:21199488-21207885	21199488	21207885	8398	5010	1.33336	4.83112e-24	3.33645e-23
AT1G31790	AT1G31790	-	1:11394690-11396018	11394690	11396018	1329	1329	1.33279	2.0405e-20	1.15055e-19
AT5G66780	AT5G66780	-	5:26663573-26664403	26663573	26664403	831	627	1.33257	8.4268e-23	5.4133e-22
AT1G35730	APUM9	-	1:13227324-13229796	13227324	13229796	2473	1695	1.3324	0.000233577	0.000402172
AT5G53740	AT5G53740	AT5G53742	5:21811633-21814908	21811633	21814908	3276	828	1.33149	1.12547e-08	2.86495e-08
AT2G41460	ARP	-	2:17285723-17288928	17285723	17288928	3206	1845	1.331	1.22614e-28	1.06654e-27
AT1G07870	AT1G07870	AT1G07860	1:2428773-2432057	2428773	2432057	3285	2244	1.33094	5.91444e-16	2.52748e-15
AT5G23230	NIC2	-	5:7825882-7826611	7825882	7826611	730	730	1.33067	6.65439e-18	3.19815e-17
AT5G37720	ALY4	-	5:14981638-14984606	14981638	14984606	2969	1215	1.33053	8.27805e-30	7.59884e-29
AT5G19150	AT5G19150	-	5:6423305-6428467	6423305	6428467	5163	1384	1.33008	2.39692e-30	2.26283e-29
AT2G40950	BZIP17	-	2:17087620-17090424	17087620	17090424	2805	2467	1.32975	2.66196e-37	3.44488e-36
ATMG01000	ORF114	ATMG00990;ATMG01010	Mt:260963-261307	260963	261307	345	345	1.32961	0.022623	0.0309246
AT2G37710	RLK	-	2:15814718-15817004	15814718	15817004	2287	2287	1.32936	2.56977e-15	1.05758e-14
AT1G76600	AT1G76600	-	1:28746888-28747845	28746888	28747845	958	958	1.32915	3.35993e-06	6.93411e-06
AT5G16820	ATHSFA1B	-	5:5530273-5532889	5530273	5532889	2617	1930	1.32864	4.53464e-28	3.83215e-27
AT1G10095	AT1G10095	-	1:3297324-3300443	3297324	3300443	3120	1507	1.32822	8.38385e-19	4.24255e-18
AT2G07727	AT2G07727	-	2:3450578-3452044	3450578	3452044	1467	1467	1.32821	4.76272e-12	1.55725e-11
AT5G10946	AT5G10946	-	5:3455607-3457306	3455607	3457306	1700	833	1.32799	5.3351e-06	1.07855e-05
AT1G06265	AT1G06265	-	1:1914943-1917661	1914943	1917661	2719	2334	1.32798	8.13518e-29	7.12385e-28
AT4G21540	SPHK1	-	4:11459553-11462606	11459553	11462606	3054	1767	1.3279	2.04105e-30	1.93334e-29
AT3G57760	AT3G57760	-	3:21395593-21397244	21395593	21397244	1652	1460	1.32748	6.90124e-10	1.93534e-09
AT3G55450	PBL1	-	3:20557899-20560212	20557899	20560212	2314	1760	1.32695	1.54899e-21	9.28464e-21
AT4G00752	AT4G00752	-	4:317564-320895	317564	320895	3332	1719	1.3266	5.07167e-39	7.08902e-38
AT5G23570	ATSGS3	-	5:7943124-7946050	7943124	7946050	2927	2145	1.32648	1.13547e-30	1.08886e-29
AT1G03200	AT1G03200	-	1:780602-781285	780602	781285	684	440	1.32562	1.78653e-07	4.12447e-07
AT1G03980	ATPCS2	-	1:1018570-1022108	1018570	1022108	3539	2337	1.32537	6.07579e-28	5.11412e-27
AT2G32795	AT2G32795	-	2:13909423-13910910	13909423	13910910	1488	663	1.32527	3.60191e-08	8.80173e-08
AT5G04330	AT5G04330	-	5:1212602-1214439	1212602	1214439	1838	1761	1.32479	1.15938e-05	2.27428e-05
AT5G58160	AT5G58160	-	5:23533701-23539465	23533701	23539465	5765	3998	1.32468	1.70005e-24	1.21114e-23
AT5G04250	AT5G04250	-	5:1176005-1178700	1176005	1178700	2696	1534	1.32452	1.17253e-20	6.6984e-20
AT3G27610	AT3G27610	-	3:10225525-10228192	10225525	10228192	2668	1417	1.32442	4.71914e-27	3.78942e-26
ATMG00370	ORF199	-	Mt:104954-105553	104954	105553	600	600	1.32406	0.000252806	0.000433867
AT1G29400	ML5	-	1:10290040-10294630	10290040	10294630	4591	3032	1.32392	9.5935e-29	8.37489e-28
AT4G16620	AT4G16620	-	4:9358117-9360060	9358117	9360060	1944	1337	1.32351	1.18809e-14	4.665e-14
AT5G05220	AT5G05220	-	5:1550267-1550928	1550267	1550928	662	662	1.32342	1.87349e-11	5.8814e-11
AT5G64360	AT5G64360	-	5:25736340-25738667	25736340	25738667	2328	2148	1.32333	7.62742e-28	6.39472e-27
AT2G43510	ATTI1	-	2:18067172-18067802	18067172	18067802	631	491	1.32285	2.64867e-07	6.02122e-07
AT1G31830	AT1G31830	-	1:11418625-11420837	11418625	11420837	2213	1953	1.32212	1.57337e-33	1.7127e-32
AT2G17450	RHA3A	-	2:7576474-7577300	7576474	7577300	827	827	1.32194	2.63683e-09	7.02448e-09
AT2G26430	RCY1	-	2:11243219-11246035	11243219	11246035	2817	1673	1.32191	9.79803e-32	9.93121e-31
AT3G13222	GIP1	-	3:4251014-4254267	4251014	4254267	3254	2038	1.32184	5.29121e-33	5.64719e-32
AT5G66250	AT5G66250	-	5:26468533-26470556	26468533	26470556	2024	1678	1.32147	4.29801e-26	3.319e-25
AT4G26582	AT4G26582	-	4:13413579-13414943	13413579	13414943	1365	987	1.32136	1.23272e-18	6.16615e-18
ATMG00516	NAD1	-	Mt:143219-147048	143219	147048	3830	318	1.32101	1.49534e-07	3.47783e-07
AT5G27920	AT5G27920	-	5:9941905-9944778	9941905	9944778	2874	2358	1.32089	1.03732e-15	4.36349e-15
AT1G11055	AT1G11055	-	1:3683919-3684095	3683919	3684095	177	177	1.32066	6.73489e-05	0.000123085
AT5G05250	AT5G05250	-	5:1557037-1557998	1557037	1557998	962	962	1.31955	6.58967e-16	2.80866e-15
AT2G07786	AT2G07786	-	2:3399657-3399912	3399657	3399912	256	256	1.31941	2.29435e-07	5.24605e-07
AT5G61865	AT5G61865	-	5:24847327-24849792	24847327	24849792	2466	1408	1.31902	1.16226e-06	2.49855e-06
ATMG00060	NAD5	-	Mt:20571-22086	20571	22086	1516	542	1.31893	1.41041e-09	3.84629e-09
AT3G14750	AT3G14750	-	3:4953576-4955656	4953576	4955656	2081	1468	1.31884	5.92967e-22	3.62352e-21
AT5G54855	AT5G54855	-	5:22282767-22284387	22282767	22284387	1621	712	1.31815	6.5016e-22	3.96157e-21
AT2G41880	GK-1	-	2:17474619-17477223	17474619	17477223	2605	1556	1.31813	5.09087e-12	1.66229e-11
AT3G15270	SPL5	-	3:5140365-5141348	5140365	5141348	984	897	1.31791	1.03349e-05	2.0382e-05
AT1G34300	AT1G34300	-	1:12503406-12506048	12503406	12506048	2643	2643	1.3179	2.86629e-32	2.96201e-31
AT5G62480	ATGSTU9	-	5:25088694-25089620	25088694	25089620	927	858	1.31784	1.02128e-07	2.40703e-07
AT4G38090	AT4G38090	-	4:17883617-17884821	17883617	17884821	1205	1117	1.31508	2.44523e-31	2.42475e-30
AT2G28440	AT2G28440	-	2:12161226-12162032	12161226	12162032	807	807	1.31498	3.56533e-10	1.02271e-09
AT4G02760	AT4G02760	-	4:1223959-1228941	1223959	1228941	4983	2691	1.31428	1.67177e-24	1.192e-23
AT4G13400	AT4G13400	-	4:7787691-7791284	7787691	7791284	3594	1340	1.31426	6.52362e-18	3.13708e-17
AT4G30600	AT4G30600	-	4:14937840-14941018	14937840	14941018	3179	2309	1.31333	2.3036e-28	1.97935e-27
AT1G14200	AT1G14200	-	1:4854384-4855200	4854384	4855200	817	817	1.31332	7.24801e-19	3.68873e-18
AT2G01100	AT2G01100	-	2:81436-83290	81436	83290	1855	1631	1.31325	5.36365e-23	3.49733e-22
ATMG00160	COX2	-	Mt:40502-42628	40502	42628	2127	783	1.31251	6.98922e-10	1.95839e-09
ATMG01130	ORF106F	-	Mt:289197-289517	289197	289517	321	321	1.31236	4.27887e-05	7.9583e-05
AT4G34280	AT4G34280	-	4:16406998-16410785	16406998	16410785	3788	2579	1.31123	4.05149e-22	2.49744e-21
AT3G20340	AT3G20340	-	3:7092900-7093501	7092900	7093501	602	602	1.31047	4.25602e-12	1.39751e-11
AT3G25013	AT3G25013	-	3:9113875-9116188	9113875	9116188	2314	791	1.3103	8.77226e-10	2.43463e-09
AT2G02370	AT2G02370	-	2:621155-623344	621155	623344	2190	1463	1.31015	8.25775e-23	5.31277e-22
AT1G01230	AT1G01230	-	1:97456-99240	97456	99240	1785	832	1.30989	2.88909e-36	3.55922e-35
AT1G05562	AT1G05562	-	1:1645875-1647162	1645875	1647162	1288	1288	1.30885	5.96647e-18	2.87488e-17
AT5G16160	AT5G16160	-	5:5275695-5276606	5275695	5276606	912	550	1.30824	6.68639e-12	2.1653e-11
AT3G14010	CID4	-	3:4636254-4640981	4636254	4640981	4728	2536	1.30799	4.03533e-29	3.59128e-28
ATCG00630	PSAJ	-	Pt:66929-67063	66929	67063	135	135	1.30791	0.000879147	0.00142391
AT5G27280	AT5G27280	-	5:9617486-9618481	9617486	9618481	996	813	1.30724	1.7323e-17	8.12035e-17
AT1G11350	CBRLK1	-	1:3817591-3820805	3817591	3820805	3215	2680	1.30712	1.39593e-24	9.97841e-24
ATMG01380	RRN5	-	Mt:361062-361179	361062	361179	118	118	1.30645	0.00127524	0.00202762
AT5G51570	AT5G51570	-	5:20949404-20951497	20949404	20951497	2094	1249	1.30596	1.60801e-36	2.00433e-35
AT5G65960	AT5G65960	-	5:26385348-26387447	26385348	26387447	2100	1497	1.30593	2.10615e-34	2.38946e-33
AT4G37483	AT4G37483	-	4:17621593-17621820	17621593	17621820	228	228	1.30552	1.57058e-07	3.64558e-07
AT4G28330	AT4G28330	-	4:14022387-14022987	14022387	14022987	601	601	1.30531	1.06001e-10	3.1595e-10
AT3G16940	AT3G16940	-	3:5781775-5786280	5781775	5786280	4506	3017	1.30517	7.18887e-29	6.32135e-28
AT1G22070	TGA3	-	1:7789348-7792114	7789348	7792114	2767	1751	1.30485	1.74168e-24	1.23768e-23
AT4G37550	AT4G37550	-	4:17643570-17645830	17643570	17645830	2261	1687	1.30467	7.79296e-33	8.23418e-32
AT5G05230	AT5G05230	-	5:1551388-1553805	1551388	1553805	2418	1559	1.3041	2.65858e-28	2.27627e-27
ATMG00070	NAD9	-	Mt:23663-24235	23663	24235	573	573	1.30339	5.6571e-09	1.47116e-08
AT4G00560	AT4G00560	-	4:240660-242379	240660	242379	1720	1337	1.30334	1.34313e-23	9.04342e-23
AT1G53440	AT1G53440	-	1:19945959-19951562	19945959	19951562	5604	3108	1.30234	1.85493e-13	6.71337e-13
AT3G52230	AT3G52230	-	3:19371213-19372687	19371213	19372687	1475	840	1.30224	3.56433e-18	1.73521e-17
AT1G36070	AT1G36070	-	1:13466911-13470936	13466911	13470936	4026	1945	1.30203	1.73593e-31	1.7387e-30
AT1G03130	PSAD-2	-	1:753307-754198	753307	754198	892	892	1.30191	1.11129e-07	2.61442e-07
AT1G75540	STH2	-	1:28366027-28367652	28366027	28367652	1626	1282	1.30182	3.80469e-27	3.07437e-26
AT1G35720	ANNAT1	-	1:13225197-13227195	13225197	13227195	1999	1317	1.30161	5.36377e-33	5.71741e-32
ATMG00220	COB	-	Mt:60235-61416	60235	61416	1182	1182	1.30113	1.49646e-10	4.40762e-10
ATMG00610	ORF161	-	Mt:176542-177027	176542	177027	486	486	1.30106	0.00161725	0.00254321
AT5G38850	AT5G38850	-	5:15555156-15558732	15555156	15558732	3577	3294	1.30086	1.47693e-09	4.02317e-09
AT2G28800	ALB3	-	2:12356364-12359252	12356364	12359252	2889	2085	1.30047	2.24398e-26	1.74799e-25
AT1G49780	PUB26	-	1:18428906-18430319	18428906	18430319	1414	1414	1.30004	4.21549e-13	1.48875e-12
AT1G53450	AT1G53450	-	1:19951006-19954115	19951006	19954115	3110	2379	1.29992	3.9075e-27	3.15414e-26
ATMG00410	ATP6	-	Mt:111587-112907	111587	112907	1321	1321	1.29968	2.20223e-08	5.47228e-08
AT1G56170	NF-YC2	-	1:21024764-21025883	21024764	21025883	1120	1027	1.29964	1.47297e-21	8.83519e-21
AT3G02300	AT3G02300	-	3:461148-464174	461148	464174	3027	1832	1.29883	9.52975e-30	8.73184e-29
AT2G16390	DRD1	-	2:7097280-7101261	7097280	7101261	3982	3104	1.29857	8.16535e-23	5.25532e-22
AT4G19190	AT4G19190	-	4:10493247-10496160	10493247	10496160	2914	2055	1.29836	1.14208e-34	1.31242e-33
AT3G59300	AT3G59300	-	3:21918455-21922706	21918455	21922706	4252	2421	1.2975	2.83115e-28	2.42035e-27
AT3G18270	CYP77A5P	-	3:6261905-6264309	6261905	6264309	2405	1622	1.2972	7.50091e-35	8.70837e-34
AT1G06260	AT1G06260	-	1:1916430-1917585	1916430	1917585	1156	1051	1.29699	1.47458e-12	4.99805e-12
AT2G17787	AT2G17787	-	2:7731075-7733019	7731075	7733019	1945	1440	1.2965	8.08473e-27	6.43698e-26
ATMG00560	RPL2	-	Mt:154744-157345	154744	157345	2602	1050	1.29616	6.24942e-10	1.76101e-09
AT1G78480	AT1G78480	-	1:29525501-29526363	29525501	29526363	863	609	1.29566	3.5828e-06	7.37697e-06
AT3G22960	PKP1	-	3:8139235-8141985	8139235	8141985	2751	2139	1.29444	7.03566e-21	4.06737e-20
AT1G74300	AT1G74300	-	1:27935298-27936608	27935298	27936608	1311	1245	1.29389	7.10812e-05	0.000129487
AT2G04890	SCL21	-	2:1720361-1722604	1720361	1722604	2244	1863	1.29389	1.66998e-27	1.3769e-26
AT3G14680	CYP72A14	-	3:4934420-4936563	4934420	4936563	2144	1698	1.29289	1.38147e-16	6.12951e-16
AT2G07741	AT2G07741	-	2:3502319-3503476	3502319	3503476	1158	1158	1.29271	1.11772e-07	2.62809e-07
AT3G14550	GGPS3	-	3:4884566-4885982	4884566	4885982	1417	1308	1.29262	2.98795e-08	7.33958e-08
AT5G55630	ATKCO1	-	5:22531358-22533122	22531358	22533122	1765	1681	1.2918	9.86446e-15	3.89584e-14
AT3G11540	SPY	-	3:3631887-3637955	3631887	3637955	6069	3788	1.29138	7.775e-26	5.93094e-25
AT4G31290	AT4G31290	-	4:15185886-15188484	15185886	15188484	2599	1275	1.29137	8.95893e-25	6.46135e-24
AT1G43245	AT1G43245	-	1:16308882-16310930	16308882	16310930	2049	1824	1.29123	7.17284e-20	3.90778e-19
AT1G71130	AT1G71130	-	1:26822788-26823530	26822788	26823530	743	743	1.29113	1.6151e-14	6.28767e-14
AT5G19950	AT5G19950	-	5:6740777-6743773	6740777	6743773	2997	1789	1.29111	4.46246e-31	4.36625e-30
AT1G77290	AT1G77290	-	1:29038375-29039838	29038375	29039838	1464	1366	1.29108	3.48178e-16	1.50809e-15
ATMG01275	NAD1	-	Mt:318004-318390	318004	318390	387	387	1.29097	4.15987e-06	8.49899e-06
AT3G08720	S6K2	-	3:2648509-2651160	2648509	2651160	2652	2078	1.29067	1.42822e-26	1.12392e-25
ATMG01320	NAD2	-	Mt:327890-333105	327890	333105	5216	922	1.29022	1.19236e-07	2.79815e-07
AT1G68870	ATSOFL2	-	1:25889081-25889734	25889081	25889734	654	654	1.29008	7.11947e-10	1.99258e-09
AT5G23890	AT5G23890	-	5:8058689-8063201	8058689	8063201	4513	3137	1.28959	1.9889e-20	1.1222e-19
AT5G59700	AT5G59700	-	5:24052385-24055425	24052385	24055425	3041	2861	1.28926	8.6225e-21	4.95933e-20
ATMG01120	NAD1	-	Mt:287917-289083	287917	289083	1167	273	1.28902	2.39604e-06	4.9991e-06
AT1G48550	AT1G48550	-	1:17950569-17952694	17950569	17952694	2126	1263	1.28849	2.03256e-25	1.51431e-24
AT4G32480	AT4G32480	-	4:15676404-15677973	15676404	15677973	1570	1145	1.28829	8.32154e-24	5.6775e-23
AT5G65207	AT5G65207	-	5:26052245-26052644	26052245	26052644	400	400	1.28686	5.23015e-13	1.83369e-12
AT4G27020	AT4G27020	-	4:13568432-13571474	13568432	13571474	3043	1837	1.28683	5.43807e-32	5.58218e-31
AT4G10610	ATRBP37	-	4:6557177-6559595	6557177	6559595	2419	1716	1.28634	9.07332e-26	6.90265e-25
AT5G62200	AT5G62200	-	5:24984236-24985711	24984236	24985711	1476	837	1.28597	2.55949e-25	1.89604e-24
AT1G37080	AT1G37080	-	1:14111458-14112255	14111458	14112255	798	675	1.28571	3.55098e-06	7.31501e-06
AT3G59330	AT3G59330	-	3:21926961-21928499	21926961	21928499	1539	937	1.28509	8.47716e-10	2.35621e-09
AT1G78600	LZF1	-	1:29567106-29568859	29567106	29568859	1754	1421	1.28405	4.05179e-26	3.13315e-25
AT5G18170	GDH1	-	5:6006039-6008472	6006039	6008472	2434	1593	1.28376	8.31672e-31	8.01236e-30
AT2G29950	ELF4-L1	-	2:12767585-12768435	12767585	12768435	851	851	1.28319	0.000543645	0.00090086
AT1G07728	AT1G07728	-	1:2395451-2397345	2395451	2397345	1895	1895	1.2825	2.54894e-21	1.51124e-20
AT1G17860	AT1G17860	-	1:6149301-6150038	6149301	6150038	738	738	1.2816	4.52204e-08	1.09568e-07
AT3G57590	AT3G57590	-	3:21330182-21331396	21330182	21331396	1215	1215	1.28143	4.99275e-18	2.41463e-17
AT4G11360	RHA1B	-	4:6906014-6906759	6906014	6906759	746	746	1.28106	6.72646e-24	4.61528e-23
AT5G16380	AT5G16380	-	5:5359363-5360710	5359363	5360710	1348	1052	1.28101	2.38517e-30	2.253e-29
AT4G18130	PHYE	-	4:10042137-10046082	10042137	10046082	3946	3648	1.28072	4.44112e-33	4.75489e-32
AT5G40840	SYN2	-	5:16359430-16363814	16359430	16363814	4385	2706	1.28064	8.45823e-19	4.27764e-18
ATMG00090	ATMG00090	ATMG00080	Mt:25482-28733	25482	28733	3252	1671	1.28043	1.33235e-10	3.94003e-10
AT5G19860	AT5G19860	-	5:6714264-6715875	6714264	6715875	1612	853	1.27988	2.62437e-21	1.55379e-20
AT1G75295	AT1G75295	-	1:28254366-28257151	28254366	28257151	2786	2076	1.2796	1.12025e-29	1.02059e-28
AT1G07725	ATEXO70H6	-	1:2394801-2397272	2394801	2397272	2472	2472	1.27949	5.40165e-21	3.13774e-20
AT5G17440	AT5G17440	-	5:5749762-5753643	5749762	5753643	3882	1530	1.27856	1.3973e-25	1.05121e-24
AT2G07811	AT2G07811	-	2:3313598-3314901	3313598	3314901	1304	1304	1.27742	5.40324e-08	1.30064e-07
AT3G57880	AT3G57880	-	3:21430983-21434600	21430983	21434600	3618	2960	1.27722	1.70615e-30	1.62248e-29
AT3G24520	AT-HSFC1	-	3:8941066-8942874	8941066	8942874	1809	1725	1.2767	5.54457e-34	6.17048e-33
AT2G07687	AT2G07687	-	2:3311654-3312651	3311654	3312651	998	998	1.27663	1.32251e-12	4.50061e-12
AT4G14145	AT4G14145	-	4:8152290-8153678	8152290	8153678	1389	798	1.27607	7.12352e-26	5.44624e-25
AT1G69220	SIK1	-	1:26020089-26026171	26020089	26026171	6083	2772	1.27572	5.98442e-31	5.80839e-30
AT2G02350	SKIP3	-	2:617800-619091	617800	619091	1292	1030	1.27562	3.71747e-07	8.34668e-07
AT3G13910	AT3G13910	-	3:4590919-4591483	4590919	4591483	565	565	1.27553	9.06546e-07	1.96808e-06
AT4G25500	RS40	-	4:13024571-13027484	13024571	13027484	2914	1768	1.27458	1.80769e-27	1.4861e-26
AT1G60420	AT1G60420	-	1:22261888-22264408	22261888	22264408	2521	1992	1.27419	3.71904e-33	3.99951e-32
AT1G62770	AT1G62770	-	1:23245886-23246890	23245886	23246890	1005	868	1.273	4.3286e-09	1.13562e-08
AT5G15910	AT5G15910	-	5:5193111-5195396	5193111	5195396	2286	1100	1.27282	6.21345e-22	3.79283e-21
AT3G04160	AT3G04160	-	3:1091147-1094346	1091147	1094346	3200	2650	1.27244	1.77085e-20	1.00252e-19
AT3G17000	UBC32	-	3:5797179-5799683	5797179	5799683	2505	1263	1.27206	1.63664e-32	1.71114e-31
AT5G08230	AT5G08230	AT5G08210;AT5G08220	5:2641394-2649788	2641394	2649788	8395	5082	1.27185	2.7182e-18	1.33249e-17
AT2G03340	WRKY3	-	2:1014350-1017148	1014350	1017148	2799	2128	1.2714	9.14924e-33	9.65518e-32
AT1G21651	AT1G21651	AT1G21650	1:7600805-7604215	7600805	7604215	3411	2755	1.27061	2.05397e-16	9.01414e-16
AT1G04620	AT1G04620	-	1:1282741-1286584	1282741	1286584	3844	1609	1.2705	3.54708e-28	3.02171e-27
AT5G66490	AT5G66490	-	5:26547227-26547768	26547227	26547768	542	542	1.27022	0.000216551	0.000374572
AT4G26060	AT4G26060	-	4:13214746-13216461	13214746	13216461	1716	858	1.27018	6.17057e-17	2.79052e-16
AT3G29644	AT3G29644	-	3:11499199-11501366	11499199	11501366	2168	785	1.27017	3.5653e-14	1.35526e-13
AT1G53410	AT1G53410	-	1:19925839-19925910	19925839	19925910	72	72	1.26864	0.000436839	0.000731103
AT1G28960	ATNUDX15	-	1:10109500-10111660	10109500	10111660	2161	1570	1.26791	3.7839e-27	3.06021e-26
AT5G58340	AT5G58340	AT5G58350	5:23582495-23585148	23582495	23585148	2654	1843	1.26783	6.65611e-13	2.31256e-12
AT4G19850	PP2-A2	-	4:10776657-10777588	10776657	10777588	932	830	1.26738	0.000164939	0.00028878
AT2G36370	AT2G36370	-	2:15247793-15252967	15247793	15252967	5175	2965	1.26671	2.91901e-20	1.62747e-19
AT3G62690	ATL5	-	3:23185348-23186701	23185348	23186701	1354	1354	1.26656	2.7878e-12	9.2746e-12
AT3G57050	CBL	-	3:21111700-21114662	21111700	21114662	2963	1864	1.26639	2.14022e-25	1.59242e-24
AT3G44006	AT3G44006	-	3:15796238-15796417	15796238	15796417	180	180	1.26637	0.000373549	0.000628722
AT3G10740	ASD1	-	3:3360888-3365414	3360888	3365414	4527	2478	1.26632	3.36107e-29	3.00543e-28
AT1G10660	AT1G10660	-	1:3532424-3535131	3532424	3535131	2708	1674	1.26629	9.09699e-35	1.05253e-33
AT2G26150	ATHSFA2	-	2:11135682-11137396	11135682	11137396	1715	1422	1.26616	5.0438e-09	1.31713e-08
AT5G44310	AT5G44310	-	5:17847781-17849536	17847781	17849536	1756	1488	1.2656	1.80809e-24	1.28379e-23
ATMG01220	ORF113	-	Mt:305221-305562	305221	305562	342	342	1.26557	0.000506358	0.00084204
AT5G06140	SNX1	-	5:1856008-1858785	1856008	1858785	2778	1446	1.26548	2.43788e-28	2.09366e-27
AT2G20950	AT2G20950	-	2:9003135-9005938	9003135	9005938	2804	2321	1.265	4.82512e-13	1.69591e-12
AT5G42690	AT5G42690	-	5:17116428-17119838	17116428	17119838	3411	2190	1.26442	8.87218e-18	4.23996e-17
AT2G07717	AT2G07717	-	2:3418229-3424177	3418229	3424177	5949	5949	1.26431	2.76483e-08	6.81127e-08
AT1G11300	AT1G11300	-	1:3794238-3800719	3794238	3800719	6482	5104	1.26348	3.66677e-19	1.91036e-18
AT1G72645	AT1G72645	-	1:27348381-27349219	27348381	27349219	839	839	1.26304	1.22815e-12	4.18687e-12
AT1G10890	AT1G10890	-	1:3627726-3630765	3627726	3630765	3040	1254	1.26188	2.4207e-19	1.27371e-18
AT1G06640	AT1G06640	-	1:2032338-2034018	2032338	2034018	1681	1510	1.26129	3.72243e-13	1.31874e-12
AT5G40500	AT5G40500	-	5:16227834-16228693	16227834	16228693	860	697	1.26097	0.000149348	0.000262459
AT1G31440	AT1G31440	-	1:11255836-11258715	11255836	11258715	2880	1870	1.2608	1.93559e-27	1.58585e-26
AT1G16930	AT1G16930	-	1:5789987-5791534	5789987	5791534	1548	1350	1.26066	9.91374e-11	2.96274e-10
AT1G78476	AT1G78476	-	1:29523982-29526284	29523982	29526284	2303	638	1.26012	5.02588e-06	1.01835e-05
AT1G33250	AT1G33250	-	1:12057250-12059485	12057250	12059485	2236	2060	1.25976	1.19219e-26	9.41683e-26
AT5G44280	ATRING1A	-	5:17835849-17839254	17835849	17839254	3406	2023	1.25953	7.85141e-25	5.69656e-24
AT1G11170	AT1G11170	-	1:3740765-3744675	3740765	3744675	3911	2295	1.25926	2.73891e-16	1.19273e-15
AT2G07771	AT2G07771	AT2G07742	2:3239693-3240463	3239693	3240463	771	771	1.25883	0.000122595	0.000217432
ATMG00900	CCB256	-	Mt:239988-240758	239988	240758	771	771	1.25882	0.000122502	0.000217289
AT4G21580	AT4G21580	-	4:11475719-11477768	11475719	11477768	2050	1335	1.25882	2.89332e-30	2.71934e-29
AT3G07560	APM2	-	3:2411321-2413475	2411321	2413475	2155	1375	1.25825	8.30679e-26	6.33374e-25
AT1G24450	NFD2	-	1:8664153-8665289	8664153	8665289	1137	836	1.25657	3.79087e-22	2.3419e-21
AT2G25350	AT2G25350	-	2:10797599-10800756	10797599	10800756	3158	1932	1.25611	1.22351e-23	8.26431e-23
AT3G25882	NIMIN-2	-	3:9470417-9470950	9470417	9470950	534	534	1.25593	1.9833e-07	4.56008e-07
AT2G43100	IPMI2	-	2:17920660-17921689	17920660	17921689	1030	1030	1.2557	1.08221e-05	2.13082e-05
AT3G52561	AT3G52561	-	3:19497082-19497596	19497082	19497596	515	515	1.25524	2.65567e-06	5.51903e-06
AT4G33740	AT4G33740	-	4:16186830-16189007	16186830	16189007	2178	2055	1.25493	2.24372e-28	1.92985e-27
AT2G07712	AT2G07712	-	2:3400730-3402757	3400730	3402757	2028	2028	1.25476	2.54355e-07	5.79081e-07
AT3G02690	AT3G02690	-	3:579586-581611	579586	581611	2026	1458	1.2546	4.16732e-31	4.08455e-30
AT3G30720	QQS	-	3:12349047-12349832	12349047	12349832	786	586	1.25448	0.00171632	0.00269002
AT1G54100	ALDH7B4	-	1:20195264-20199130	20195264	20199130	3867	1975	1.2532	2.76328e-23	1.8264e-22
AT3G08840	AT3G08840	-	3:2679648-2686224	2679648	2686224	6577	3050	1.25319	1.8751e-21	1.11839e-20
AT4G03410	AT4G03410	AT4G03405	4:1501168-1503561	1501168	1503561	2394	1883	1.25285	4.31072e-14	1.6302e-13
AT3G03790	AT3G03790	-	3:961997-968149	961997	968149	6153	4032	1.25257	3.78006e-22	2.33608e-21
AT4G36980	AT4G36980	-	4:17433601-17437069	17433601	17437069	3469	2162	1.25178	2.19215e-20	1.23441e-19
AT5G05750	AT5G05750	-	5:1727429-1728933	1727429	1728933	1505	1505	1.25165	1.55927e-26	1.22477e-25
AT5G45710	HSFA4C	-	5:18540850-18542863	18540850	18542863	2014	1608	1.25124	5.89244e-21	3.41463e-20
AT1G74310	ATHSP101	-	1:27936508-27940190	27936508	27940190	3683	3165	1.25003	3.68158e-15	1.49947e-14
AT4G35420	DRL1	-	4:16833933-16835619	16833933	16835619	1687	1147	1.25001	8.83383e-14	3.27558e-13
AT3G48780	ATSPT1	-	3:18089061-18093088	18089061	18093088	4028	2420	1.24959	9.57108e-28	7.97685e-27
AT4G37180	AT4G37180	-	4:17504564-17506367	17504564	17506367	1804	1436	1.24916	2.64443e-28	2.2653e-27
AT3G02380	COL2	-	3:487236-488693	487236	488693	1458	1315	1.24856	1.25606e-11	3.9965e-11
AT3G56250	AT3G56250	-	3:20866120-20867840	20866120	20867840	1721	669	1.24838	1.42093e-06	3.03077e-06
AT4G39100	SHL1	-	4:18217939-18220290	18217939	18220290	2352	1202	1.24825	4.00773e-30	3.72537e-29
AT2G40890	CYP98A3	-	2:17058053-17060652	17058053	17060652	2600	1885	1.24777	6.85122e-23	4.43482e-22
AT1G64330	AT1G64330	-	1:23870905-23874198	23870905	23874198	3294	2047	1.24756	2.1915e-23	1.45587e-22
AT5G25170	AT5G25170	-	5:8693137-8695095	8693137	8695095	1959	1434	1.24706	5.90546e-14	2.2135e-13
ATMG01200	ORF294	-	Mt:303836-304720	303836	304720	885	885	1.24688	7.55726e-09	1.94795e-08
AT1G66890	AT1G66890	-	1:24957558-24958114	24957558	24958114	557	557	1.24633	8.07229e-05	0.000146217
AT1G61065	AT1G61065	-	1:22490244-22491461	22490244	22491461	1218	860	1.24583	1.83957e-16	8.0963e-16
AT1G61275	U12	-	1:22603121-22603295	22603121	22603295	175	175	1.24564	0.000613405	0.00101101
AT5G06310	AtPOT1b	-	5:1928391-1930951	1928391	1930951	2561	1598	1.24534	7.32254e-16	3.10882e-15
AT5G49440	AT5G49440	-	5:20048239-20049597	20048239	20049597	1359	1359	1.24483	2.1525e-12	7.2192e-12
ATMG00730	COX3	-	Mt:217631-219077	217631	219077	1447	1447	1.24422	8.86403e-12	2.8525e-11
ATMG00280	ORF110A	-	Mt:77819-78151	77819	78151	333	333	1.24419	0.00456827	0.00681236
AT5G49120	AT5G49120	-	5:19908626-19909399	19908626	19909399	774	694	1.24323	1.18985e-05	2.33108e-05
AT5G03140	AT5G03140	-	5:737590-740016	737590	740016	2427	2427	1.24288	9.93237e-08	2.34256e-07
AT1G31770	ABCG14	-	1:11374893-11377794	11374893	11377794	2902	2456	1.24261	7.49646e-19	3.80945e-18
AT5G26980	SYP41	-	5:9488148-9490816	9488148	9490816	2669	1757	1.24258	5.45394e-29	4.82334e-28
AT1G75100	JAC1	-	1:28190816-28193800	28190816	28193800	2985	2279	1.24238	2.1879e-08	5.44065e-08
AT2G02060	AT2G02060	-	2:495570-497747	495570	497747	2178	1030	1.24203	1.60581e-07	3.72299e-07
AT2G07726	AT2G07726	AT2G07725	2:3448961-3449179	3448961	3449179	219	219	1.24152	2.70588e-05	5.13769e-05
AT3G28690	AT3G28690	-	3:10755039-10757868	10755039	10757868	2830	2468	1.24099	1.10285e-25	8.33762e-25
AT3G47640	PYE	-	3:17567126-17569385	17567126	17569385	2260	1255	1.24006	1.07066e-25	8.10148e-25
AT3G16570	RALF23	-	3:5644698-5645414	5644698	5645414	717	717	1.23993	3.08518e-07	6.9798e-07
AT1G26218	AT1G26218	AT1G26230	1:9071058-9072273	9071058	9072273	1216	1135	1.2399	1.64876e-11	5.19518e-11
AT3G02540	RAD23-3	-	3:532808-536342	532808	536342	3535	1942	1.23966	9.97658e-29	8.70482e-28
AT5G20510	AL5	-	5:6939813-6942908	6939813	6942908	3096	1023	1.23925	4.02448e-25	2.95798e-24
AT3G16850	AT3G16850	-	3:5748570-5751297	5748570	5751297	2728	1806	1.23909	1.09159e-28	9.50966e-28
AT2G46610	RS31a	-	2:19136566-19138762	19136566	19138762	2197	1656	1.23872	3.89105e-28	3.30642e-27
AT3G19580	AZF2	-	3:6803072-6804233	6803072	6804233	1162	1162	1.23846	2.40855e-10	7.00508e-10
AT5G17570	AT5G17570	-	5:5792926-5794792	5792926	5794792	1867	1212	1.2382	6.4404e-19	3.29555e-18
AT1G49700	AT1G49700	-	1:18388792-18390496	18388792	18390496	1705	840	1.23752	1.75478e-09	4.75556e-09
AT2G46060	AT2G46060	-	2:18941099-18945099	18941099	18945099	4001	2865	1.23712	5.59683e-14	2.10102e-13
AT3G26690	ATNUDX13	-	3:9804253-9805715	9804253	9805715	1463	1091	1.23707	2.8632e-14	1.09452e-13
AT5G48380	BIR1	-	5:19604089-19607059	19604089	19607059	2971	2756	1.23592	1.08735e-20	6.2223e-20
AT2G07719	AT2G07719	-	2:3432795-3433495	3432795	3433495	701	701	1.23562	0.00254864	0.00392404
AT4G08590	ORL1	-	4:5463885-5466671	5463885	5466671	2787	1634	1.23559	9.69088e-16	4.09275e-15
AT1G23560	AT1G23560	-	1:8352615-8354262	8352615	8354262	1648	1303	1.23557	3.02958e-05	5.72276e-05
AT1G08460	HDA08	-	1:2672451-2674628	2672451	2674628	2178	1369	1.2353	5.30628e-30	4.91622e-29
AT2G18270	AT2G18270	-	2:7946158-7946406	7946158	7946406	249	249	1.23504	1.31e-05	2.5579e-05
AT2G46900	AT2G46900	-	2:19269558-19272195	19269558	19272195	2638	2212	1.23503	3.77749e-29	3.36764e-28
AT1G03440	AT1G03440	-	1:852366-854032	852366	854032	1667	1667	1.23494	8.40615e-14	3.12384e-13
AT1G23550	SRO2	-	1:8350793-8352791	8350793	8352791	1999	1351	1.23382	1.45035e-13	5.29667e-13
AT4G32940	GAMMA-VPE	-	4:15900270-15903268	15900270	15903268	2999	1879	1.23336	2.30937e-27	1.88117e-26
AT3G63420	GG1	-	3:23417272-23418698	23417272	23418698	1427	694	1.2324	1.56277e-13	5.68517e-13
AT4G27610	AT4G27610	-	4:13785432-13788433	13785432	13788433	3002	2322	1.23192	1.1573e-27	9.60748e-27
AT3G44300	AtNIT2	-	3:15983311-15985535	15983311	15985535	2225	1423	1.23168	0.000184606	0.000321649
AT3G53230	AT3G53230	-	3:19723351-19726672	19723351	19726672	3322	2696	1.23129	9.60445e-20	5.18413e-19
AT1G78930	AT1G78930	-	1:29678097-29680757	29678097	29680757	2661	2073	1.23081	5.84279e-28	4.92289e-27
AT4G25200	ATHSP23.6-MITO	-	4:12917017-12918053	12917017	12918053	1037	900	1.23071	6.65499e-12	2.15555e-11
AT4G16160	ATOEP16-S	-	4:9157515-9158933	9157515	9158933	1419	762	1.23051	8.60667e-22	5.21608e-21
AT2G03020	AT2G03020	-	2:882645-884148	882645	884148	1504	1117	1.23029	0.00137607	0.00217954
AT3G10770	AT3G10770	-	3:3372264-3374271	3372264	3374271	2008	1444	1.23029	2.31788e-23	1.5356e-22
AT5G25900	GA3	-	5:9036018-9038406	9036018	9038406	2389	1713	1.22975	2.94237e-24	2.06063e-23
AT2G07699	AT2G07699	-	2:3368151-3369308	3368151	3369308	1158	1158	1.22958	4.38636e-07	9.79008e-07
AT2G46730	AT2G46730	-	2:19200860-19203138	19200860	19203138	2279	2279	1.22934	2.64236e-21	1.56334e-20
AT4G31840	ENODL15	-	4:15401640-15402617	15401640	15402617	978	883	1.22846	0.00013961	0.000246266
AT2G39380	ATEXO70H2	-	2:16447006-16449083	16447006	16449083	2078	2078	1.22838	1.09207e-19	5.86838e-19
AT3G18145	AT3G18145	-	3:6214980-6217276	6214980	6217276	2297	2297	1.22834	4.12798e-08	1.00322e-07
AT4G37553	AT4G37553	-	4:17644898-17649055	17644898	17649055	4158	773	1.22803	6.6427e-28	5.58297e-27
AT3G15590	AT3G15590	-	3:5275401-5277991	5275401	5277991	2591	2150	1.22784	2.26783e-24	1.60015e-23
AT2G35050	AT2G35050	-	2:14768724-14775035	14768724	14775035	6312	4346	1.22778	2.3939e-25	1.77882e-24
AT2G04900	AT2G04900	-	2:1722481-1723831	1722481	1723831	1351	631	1.22716	1.555e-23	1.04326e-22
AT5G04180	ACA3	-	5:1147648-1149284	1147648	1149284	1637	1140	1.22697	0.00102143	0.00164273
AT4G16330	AT4G16330	-	4:9226122-9227953	9226122	9227953	1832	1376	1.226	2.60745e-18	1.27931e-17
AT3G14150	AT3G14150	-	3:4690450-4693001	4690450	4693001	2552	1393	1.2253	1.62719e-27	1.34293e-26
AT5G59570	AT5G59570	-	5:24003888-24005512	24003888	24005512	1625	1451	1.22516	3.49493e-22	2.16223e-21
AT4G25700	chy1	-	4:13093934-13095935	13093934	13095935	2002	1445	1.22501	3.61381e-24	2.52043e-23
AT4G32910	AT4G32910	-	4:15881256-15885416	15881256	15885416	4161	2465	1.22498	3.95409e-21	2.31916e-20
[truncated: 688 more rows]

## Sheet: Up-Regulated Genes
RNAseq UP-reg in R
	symbol	sharedLocus	geneCoord	start	end	width	effWidth	logFC	pvalue	gen.fdr
AT5G14610	AT5G14610	-	5:4710563-4715069	4710563	4715069	4507	2673	-1.00019	2.21471e-14	8.54338e-14
AT2G32180	PTAC18	-	2:13672250-13673256	13672250	13673256	1007	628	-1.00029	1.05126e-18	5.28502e-18
AT1G14020	AT1G14020	-	1:4802720-4805375	4802720	4805375	2656	1974	-1.00036	7.43635e-15	2.96386e-14
AT1G60770	AT1G60770	-	1:22366701-22368714	22366701	22368714	2014	1800	-1.0009	5.04737e-17	2.29546e-16
AT1G04880	AT1G04880	-	1:1375961-1379185	1375961	1379185	3225	1587	-1.00109	0.000501377	0.000834085
AT1G04430	AT1G04430	-	1:1198118-1201527	1198118	1201527	3410	2509	-1.00115	5.34009e-15	2.15218e-14
AT1G30680	AT1G30680	-	1:10881597-10886425	10881597	10886425	4829	2563	-1.00154	5.14619e-15	2.07601e-14
AT5G49980	AFB5	-	5:20333964-20336665	20333964	20336665	2702	2450	-1.00226	3.10358e-22	1.92857e-21
AT2G39800	ATP5CS	-	2:16598072-16603319	16598072	16603319	5248	2971	-1.00261	1.24745e-09	3.42009e-09
AT4G26210	AT4G26210	-	4:13281937-13283402	13281937	13283402	1466	761	-1.00337	6.77751e-17	3.06009e-16
AT1G79080	AT1G79080	-	1:29746972-29748944	29746972	29748944	1973	1973	-1.00461	6.17419e-12	2.00519e-11
AT5G20885	AT5G20885	-	5:7083965-7084734	7083965	7084734	770	770	-1.00468	5.67766e-07	1.25448e-06
AT4G02750	AT4G02750	-	4:1221116-1223461	1221116	1223461	2346	2346	-1.00481	1.69045e-08	4.23852e-08
AT1G16870	AT1G16870	-	1:5770732-5773251	5770732	5773251	2520	1769	-1.00486	5.71652e-19	2.93668e-18
AT5G16290	VAT1	-	5:5333764-5337745	5333764	5337745	3982	1820	-1.00487	9.1129e-16	3.85442e-15
AT4G25990	CIL	-	4:13191690-13193543	13191690	13193543	1854	1477	-1.00502	2.44683e-17	1.13659e-16
AT5G63800	MUM2	-	5:25530055-25535849	25530055	25535849	5795	2596	-1.00512	5.09108e-05	9.40897e-05
AT1G52150	CNA	-	1:19409711-19414678	19409711	19414678	4968	3512	-1.00519	3.09502e-15	1.26636e-14
AT4G27760	FEY	-	4:13844065-13846746	13844065	13846746	2682	1400	-1.00527	3.51663e-19	1.83552e-18
AT5G17670	AT5G17670	-	5:5821060-5822736	5821060	5822736	1677	1088	-1.00531	6.36721e-10	1.79361e-09
AT5G10400	AT5G10400	-	5:3270289-3270952	3270289	3270952	664	664	-1.00547	3.87521e-13	1.37143e-12
AT3G15940	AT3G15940	-	3:5393513-5396903	5393513	5396903	3391	2672	-1.00603	5.3966e-16	2.3132e-15
AT4G35410	AT4G35410	-	4:16832481-16834009	16832481	16834009	1529	904	-1.00647	2.22869e-06	4.6626e-06
AT3G54920	PMR6	-	3:20345082-20348582	20345082	20348582	3501	1840	-1.00721	7.2032e-12	2.32999e-11
AT1G73530	AT1G73530	-	1:27643633-27645394	27643633	27645394	1762	722	-1.00727	1.01344e-15	4.26837e-15
AT2G18465	AT2G18465	-	2:8002891-8004844	8002891	8004844	1954	1241	-1.00738	6.11479e-12	1.98666e-11
AT3G42950	AT3G42950	-	3:15015140-15018071	15015140	15018071	2932	1969	-1.00801	9.19653e-15	3.6431e-14
AT3G20310	ATERF-7	-	3:7084806-7086805	7084806	7086805	2000	2000	-1.00819	8.94864e-15	3.54906e-14
AT3G47370	AT3G47370	-	3:17453478-17454721	17453478	17454721	1244	752	-1.00857	1.91686e-14	7.41978e-14
AT3G60630	HAM2	-	3:22410365-22412608	22410365	22412608	2244	2244	-1.00885	3.74315e-10	1.07118e-09
AT4G34555	AT4G34555	-	4:16504230-16505472	16504230	16505472	1243	611	-1.00889	4.51768e-13	1.59148e-12
AT4G09630	AT4G09630	-	4:6083713-6088134	6083713	6088134	4422	2615	-1.01059	1.85334e-20	1.04851e-19
AT4G22758	AT4G22758	-	4:11958310-11960036	11958310	11960036	1727	1067	-1.01068	0.00105243	0.00168969
AT1G67620	AT1G67620	-	1:25340575-25342082	25340575	25342082	1508	877	-1.01121	5.94433e-13	2.07506e-12
AT5G56710	AT5G56710	-	5:22943831-22944971	22943831	22944971	1141	606	-1.01146	3.42462e-14	1.30384e-13
AT3G23660	AT3G23660	-	3:8513457-8517790	8513457	8517790	4334	2646	-1.0118	1.4435e-08	3.63658e-08
AT1G74720	QKY	-	1:28075074-28078830	28075074	28078830	3757	3757	-1.01187	1.37358e-22	8.72117e-22
AT4G18375	AT4G18375	-	4:10152486-10155293	10152486	10155293	2808	2084	-1.01202	0.000111431	0.000198755
AT4G17486	AT4G17486	-	4:9749728-9751709	9749728	9751709	1982	1084	-1.01231	9.98424e-08	2.35413e-07
AT1G27950	LTPG1	-	1:9740704-9742159	9740704	9742159	1456	786	-1.01242	4.30966e-12	1.4143e-11
AT2G21050	LAX2	-	2:9034090-9036636	9034090	9036636	2547	1848	-1.0125	5.29167e-12	1.72652e-11
AT3G05060	AT3G05060	-	3:1412867-1415966	1412867	1415966	3100	2016	-1.01258	1.07539e-10	3.20366e-10
AT5G56660	ILL2	-	5:22933267-22935316	22933267	22935316	2050	1636	-1.01276	8.14461e-11	2.44961e-10
AT1G07930	AT1G07930	-	1:2458244-2460790	2458244	2460790	2547	1807	-1.01348	3.00704e-13	1.07203e-12
AT5G10920	AT5G10920	-	5:3441752-3444142	3441752	3444142	2391	1857	-1.01417	3.22878e-17	1.48798e-16
AT2G38740	AT2G38740	-	2:16194327-16196113	16194327	16196113	1787	1165	-1.01421	0.000637328	0.00104857
AT1G77440	PBC2	-	1:29096020-29098450	29096020	29098450	2431	1065	-1.0145	3.25323e-18	1.58741e-17
AT3G46870	AT3G46870	-	3:17262983-17264475	17262983	17264475	1493	1095	-1.01467	9.01922e-14	3.34213e-13
AT5G49360	BXL1	-	5:20011879-20016742	20011879	20016742	4864	2708	-1.01483	0.0079753	0.0115531
AT1G66520	pde194	-	1:24816128-24818744	24816128	24818744	2617	1321	-1.01536	1.86836e-12	6.29118e-12
AT4G26780	AR192	-	4:13484839-13486771	13484839	13486771	1933	1422	-1.01537	1.19102e-18	5.96816e-18
AT3G08740	AT3G08740	-	3:2654626-2656239	2654626	2656239	1614	958	-1.01553	4.32008e-16	1.86261e-15
AT5G26860	LON_ARA_ARA	-	5:9451048-9457000	9451048	9457000	5953	3327	-1.0161	3.63828e-13	1.28974e-12
AT5G38290	AT5G38290	-	5:15303336-15305548	15303336	15305548	2213	1172	-1.01615	8.20477e-17	3.68681e-16
AT1G20840	TMT1	-	1:7244939-7248143	7244939	7248143	3205	2499	-1.01618	1.10058e-15	4.61928e-15
AT1G51540	AT1G51540	-	1:19115561-19117534	19115561	19117534	1974	1542	-1.01634	2.23261e-17	1.03937e-16
AT2G01280	MEE65	-	2:145676-149394	145676	149394	3719	2257	-1.01698	3.94437e-10	1.12667e-09
AT5G65360	AT5G65360	-	5:26119859-26120581	26119859	26120581	723	723	-1.017	1.81969e-17	8.51114e-17
AT1G68550	AT1G68550	AT1G68552	1:25725455-25727701	25725455	25727701	2247	1915	-1.017	3.69701e-19	1.92493e-18
AT1G68552	CPuORF53	AT1G68550	1:25725455-25727701	25725455	25727701	2247	1830	-1.01714	3.70639e-19	1.92921e-18
AT3G52880	ATMDAR1	-	3:19601212-19604454	19601212	19604454	3243	1754	-1.01721	1.01096e-14	3.98893e-14
AT2G36530	LOS2	-	2:15320756-15323869	15320756	15323869	3114	1743	-1.01742	2.29573e-14	8.84786e-14
AT3G16290	EMB2083	-	3:5521071-5524995	5521071	5524995	3925	2747	-1.01749	1.06404e-17	5.04795e-17
AT4G34900	XDH2	-	4:16625555-16631327	16625555	16631327	5773	4216	-1.01782	2.40277e-09	6.42321e-09
AT1G79580	SMB	-	1:29940850-29943602	29940850	29943602	2753	1662	-1.01788	1.43187e-10	4.22399e-10
AT5G42780	AtHB27	-	5:17154776-17155757	17154776	17155757	982	982	-1.01804	0.000214247	0.000370813
AT5G13920	AT5G13920	-	5:4485931-4487433	4485931	4487433	1503	1248	-1.01827	0.000777365	0.00126682
AT5G50180	AT5G50180	-	5:20430596-20433100	20430596	20433100	2505	1778	-1.01873	1.0264e-15	4.31973e-15
AT3G53480	PDR9	-	3:19825307-19831797	19825307	19831797	6491	4565	-1.0189	7.59972e-14	2.82975e-13
AT4G24920	AT4G24920	-	4:12819511-12820736	12819511	12820736	1226	510	-1.01901	2.16893e-14	8.3706e-14
AT3G55370	OBP3	-	3:20527063-20529291	20527063	20529291	2229	1750	-1.01903	1.02009e-05	2.01319e-05
AT1G53645	AT1G53645	-	1:20026147-20028635	20026147	20028635	2489	1907	-1.0195	2.44511e-16	1.06781e-15
AT4G16141	AT4G16141	-	4:9131650-9133156	9131650	9133156	1507	998	-1.01969	2.25818e-19	1.19041e-18
AT3G14080	AT3G14080	-	3:4667365-4669194	4667365	4669194	1830	944	-1.01979	1.00228e-14	3.95653e-14
AT4G18060	AT4G18060	-	4:10027480-10029899	10027480	10029899	2420	1481	-1.01995	3.8177e-12	1.25822e-11
AT4G35950	ATROP5	-	4:17023837-17025863	17023837	17025863	2027	1157	-1.02001	1.7561e-14	6.81777e-14
AT1G21326	AT1G21326	-	1:7469002-7469721	7469002	7469721	720	720	-1.02033	0.0028706	0.004389
AT2G20480	AT2G20480	-	2:8830565-8831533	8830565	8831533	969	379	-1.02055	7.56281e-05	0.000137385
AT4G25320	AT4G25320	-	4:12954077-12956543	12954077	12956543	2467	1827	-1.02063	4.71929e-22	2.90063e-21
AT1G74390	AT1G74390	-	1:27961537-27963847	27961537	27963847	2311	1765	-1.02068	1.54757e-05	3.00101e-05
AT3G48430	REF6	-	3:17935609-17940746	17935609	17940746	5138	4373	-1.02111	7.38912e-21	4.26152e-20
AT2G45970	CYP86A8	-	2:18912260-18914739	18912260	18914739	2480	2480	-1.02145	1.27422e-05	2.48946e-05
AT5G20290	AT5G20290	-	5:6851452-6853066	6851452	6853066	1615	966	-1.02155	6.716e-16	2.86136e-15
AT5G15220	AT5G15220	-	5:4941244-4942483	4941244	4942483	1240	810	-1.02188	3.62506e-15	1.47681e-14
AT1G54410	AT1G54410	-	1:20309775-20310767	20309775	20310767	993	728	-1.02191	2.03303e-09	5.47457e-09
AT4G09640	AT4G09640	-	4:6088213-6090888	6088213	6090888	2676	1665	-1.02191	3.94672e-09	1.03881e-08
AT1G79840	GL2	-	1:30036956-30041440	30036956	30041440	4485	2977	-1.02195	1.88228e-07	4.33665e-07
AT5G45290	AT5G45290	-	5:18349782-18352498	18349782	18352498	2717	2276	-1.02224	3.43843e-11	1.0615e-10
AT5G42320	AT5G42320	-	5:16918489-16921245	16918489	16921245	2757	1352	-1.02275	1.25878e-14	4.93455e-14
AT1G68770	AT1G68770	AT1G68760	1:25829654-25829725	25829654	25829725	72	72	-1.02283	0.00239316	0.00369271
AT4G24090	AT4G24090	-	4:12512736-12514592	12512736	12514592	1857	1058	-1.02324	2.72312e-13	9.74098e-13
AT2G36030	AT2G36030	-	2:15127559-15127771	15127559	15127771	213	213	-1.02329	0.00106397	0.00170709
AT3G08580	AAc1	-	3:2605442-2607787	2605442	2607787	2346	1614	-1.02343	7.789e-14	2.89895e-13
AT5G57230	AT5G57230	-	5:23189994-23191617	23189994	23191617	1624	692	-1.0241	3.15079e-16	1.36787e-15
AT4G20270	BAM3	-	4:10949661-10953083	10949661	10953083	3423	3299	-1.02465	7.71935e-17	3.47237e-16
AT1G80080	TMM	-	1:30128005-30129591	30128005	30129591	1587	1587	-1.0252	8.79503e-08	2.08302e-07
AT2G48070	RPH1	-	2:19662817-19664465	19662817	19664465	1649	1166	-1.0253	7.21809e-12	2.33347e-11
AT1G68700	AT1G68700	-	1:25792818-25793940	25792818	25793940	1123	1034	-1.02567	0.000141801	0.000249864
AT1G16445	AT1G16445	-	1:5617811-5619334	5617811	5619334	1524	856	-1.02624	2.35862e-06	4.92407e-06
AT3G19440	AT3G19440	-	3:6740695-6743253	6740695	6743253	2559	1638	-1.02657	1.50407e-14	5.86759e-14
AT5G45600	GAS41	-	5:18487902-18489869	18487902	18489869	1968	1167	-1.02693	2.78959e-22	1.73856e-21
AT1G64510	AT1G64510	-	1:23954803-23956255	23954803	23956255	1453	864	-1.02707	1.4745e-18	7.36133e-18
AT3G06868	AT3G06868	-	3:2167730-2169222	2167730	2169222	1493	1493	-1.02721	5.06629e-05	9.3652e-05
AT5G20935	AT5G20935	-	5:7103470-7104023	7103470	7104023	554	422	-1.02763	0.000674238	0.00110675
AT3G15210	ATERF-4	-	3:5121422-5122562	5121422	5122562	1141	1141	-1.02839	2.36896e-09	6.33682e-09
AT3G12180	AT3G12180	-	3:3883362-3884805	3883362	3884805	1444	778	-1.02903	7.41911e-09	1.91292e-08
AT5G20980	ATMS3	-	5:7122800-7128359	7122800	7128359	5560	3164	-1.02932	1.04152e-11	3.33267e-11
AT5G56670	AT5G56670	-	5:22935211-22936060	22935211	22936060	850	470	-1.02982	1.45695e-13	5.31849e-13
AT1G03860	ATPHB2	-	1:979308-981885	979308	981885	2578	1572	-1.03002	3.31403e-18	1.61569e-17
AT5G45472	AT5G45472	-	5:18422368-18425035	18422368	18425035	2668	2258	-1.03068	5.41045e-10	1.52918e-09
AT1G17850	AT1G17850	-	1:6145926-6148940	6145926	6148940	3015	2011	-1.03078	9.86241e-19	4.96553e-18
AT1G60070	AT1G60070	-	1:22142604-22149527	22142604	22149527	6924	3268	-1.03158	7.066e-18	3.38924e-17
AT4G30010	AT4G30010	-	4:14672832-14674144	14672832	14674144	1313	671	-1.03191	2.91029e-13	1.03907e-12
AT1G49630	PREP2	-	1:18367593-18375381	18367593	18375381	7789	3666	-1.03205	3.00249e-12	9.96142e-12
AT3G06930	PRMT4B	-	3:2185143-2189387	2185143	2189387	4245	2025	-1.03241	3.33012e-18	1.62306e-17
AT3G04580	EIN4	-	3:1235283-1238493	1235283	1238493	3211	3122	-1.03264	1.48781e-19	7.94454e-19
AT5G43010	RPT4A	-	5:17248290-17251134	17248290	17251134	2845	1593	-1.03265	5.14907e-19	2.65322e-18
AT1G06310	ACX6	-	1:1926791-1930258	1926791	1930258	3468	2070	-1.03284	2.24629e-08	5.57768e-08
AT1G18640	PSP	-	1:6416357-6418690	6416357	6418690	2334	1198	-1.03311	6.17365e-17	2.79117e-16
AT5G19760	AT5G19760	-	5:6679306-6682001	6679306	6682001	2696	1338	-1.03311	9.72108e-15	3.8437e-14
AT4G30220	RUXF	-	4:14802950-14804358	14802950	14804358	1409	540	-1.03338	3.97165e-14	1.50601e-13
AT1G04295	AT1G04295	-	1:1147781-1148435	1147781	1148435	655	552	-1.03373	2.46005e-10	7.15116e-10
AT2G05790	AT2G05790	-	2:2199219-2201486	2199219	2201486	2268	1843	-1.03376	4.20616e-15	1.70697e-14
AT3G05890	RCI2B	-	3:1757631-1758492	1757631	1758492	862	366	-1.03388	0.0112552	0.015995
AT5G60960	AT5G60960	-	5:24528250-24530011	24528250	24530011	1762	1762	-1.03444	1.5108e-16	6.67536e-16
AT1G65700	AT1G65700	-	1:24434203-24436294	24434203	24436294	2092	832	-1.03445	1.71833e-21	1.02742e-20
AT3G59670	AT3G59670	-	3:22039476-22042713	22039476	22042713	3238	2054	-1.03451	2.8246e-20	1.57587e-19
AT2G44620	MTACP1	-	2:18414251-18415303	18414251	18415303	1053	676	-1.03457	1.78101e-18	8.8382e-18
AT1G19520	NFD5	-	1:6759965-6762778	6759965	6762778	2814	2539	-1.03515	4.4651e-17	2.03667e-16
AT3G57980	AT3G57980	-	3:21466919-21469148	21466919	21469148	2230	1899	-1.03538	3.83483e-05	7.17658e-05
AT3G52390	AT3G52390	-	3:19422988-19425214	19422988	19425214	2227	1120	-1.03544	1.83567e-22	1.15597e-21
AT1G12845	AT1G12845	-	1:4378939-4379516	4378939	4379516	578	578	-1.03562	0.000516692	0.000858466
AT5G58990	AT5G58990	-	5:23814993-23816143	23814993	23816143	1151	806	-1.03652	3.89021e-17	1.78116e-16
AT1G26460	AT1G26460	-	1:9151732-9154740	9151732	9154740	3009	2310	-1.03712	5.36907e-16	2.30198e-15
AT3G53700	MEE40	-	3:19900280-19902884	19900280	19902884	2605	2605	-1.03771	1.40742e-14	5.50576e-14
AT1G43900	AT1G43900	-	1:16654030-16655928	16654030	16655928	1899	1249	-1.03822	7.45956e-22	4.53549e-21
AT4G32430	AT4G32430	-	4:15652892-15655474	15652892	15655474	2583	2583	-1.0393	3.85997e-08	9.39975e-08
AT3G52380	CP33	-	3:19421397-19423097	19421397	19423097	1701	1454	-1.03938	5.66597e-17	2.56919e-16
AT5G17600	AT5G17600	-	5:5799905-5801244	5799905	5801244	1340	1340	-1.03971	0.000521086	0.00086534
AT2G02740	WHY3	-	2:769344-771248	769344	771248	1905	1107	-1.04028	5.41943e-23	3.53233e-22
AT1G61870	PPR336	-	1:22865004-22866615	22865004	22866615	1612	1612	-1.04041	3.40021e-20	1.88768e-19
AT1G78370	ATGSTU20	-	1:29484269-29485290	29484269	29485290	1022	899	-1.04075	1.68398e-12	5.68391e-12
AT2G37555	AT2G37555	-	2:15756722-15758279	15756722	15758279	1558	1468	-1.04127	0.000560806	0.000928205
AT5G11710	AT5G11710	-	5:3772818-3776662	3772818	3776662	3845	2192	-1.04146	2.82303e-20	1.57552e-19
AT2G32970	AT2G32970	-	2:13991448-13995749	13991448	13995749	4302	2575	-1.0415	9.23779e-24	6.28237e-23
AT4G08390	SAPX	-	4:5314905-5317456	5314905	5317456	2552	1519	-1.04156	1.82241e-20	1.03136e-19
AT3G04445	AT3G04445	AT3G04450	3:1181706-1183041	1181706	1183041	1336	883	-1.04159	0.000447419	0.000748218
AT1G15970	AT1G15970	-	1:5486319-5488868	5486319	5488868	2550	1658	-1.04189	0.00158964	0.00250376
AT5G17710	EMB1241	-	5:5839343-5841728	5839343	5841728	2386	1287	-1.04201	1.63491e-17	7.67871e-17
AT3G08670	AT3G08670	-	3:2633728-2636715	2633728	2636715	2988	2101	-1.04209	7.96497e-13	2.75261e-12
AT3G54810	GATA8	-	3:20296232-20298691	20296232	20298691	2460	1869	-1.04217	3.80779e-08	9.27936e-08
AT2G36026	AT2G36026	-	2:15127265-15127816	15127265	15127816	552	552	-1.04218	0.000985113	0.00158674
AT5G09870	CESA5	-	5:3073356-3078262	3073356	3078262	4907	3498	-1.04272	8.74857e-11	2.62333e-10
AT1G03410	2A6	-	1:844436-847683	844436	847683	3248	2652	-1.04274	6.07644e-11	1.84561e-10
AT2G38400	AGT3	-	2:16083689-16086349	16083689	16086349	2661	1899	-1.04285	2.58486e-21	1.532e-20
AT4G28790	AT4G28790	-	4:14218260-14220265	14218260	14220265	2006	1470	-1.04301	6.72574e-11	2.03516e-10
AT1G80130	AT1G80130	-	1:30140961-30142646	30140961	30142646	1686	1375	-1.04309	1.08569e-05	2.13691e-05
AT3G27240	AT3G27240	-	3:10055789-10058716	10055789	10058716	2928	1414	-1.04345	1.07878e-15	4.53229e-15
AT3G01800	AT3G01800	-	3:285871-287950	285871	287950	2080	1360	-1.0435	1.87697e-20	1.06117e-19
AT3G48870	HSP93-III	-	3:18122197-18126742	18122197	18126742	4546	3262	-1.04411	4.13781e-13	1.46223e-12
AT1G15810	AT1G15810	-	1:5444418-5446564	5444418	5446564	2147	1631	-1.04505	6.05552e-23	3.93481e-22
AT1G42470	AT1G42470	-	1:15926987-15935208	15926987	15935208	8222	3899	-1.04555	1.08018e-17	5.12164e-17
AT1G28280	AT1G28280	-	1:9886077-9887478	9886077	9887478	1402	1402	-1.04596	4.64217e-13	1.6333e-12
AT1G54030	MVP1	-	1:20167629-20169600	20167629	20169600	1972	1434	-1.04629	4.38992e-18	2.12856e-17
AT1G69440	2007-08-01	-	1:26101527-26105166	26101527	26105166	3640	3161	-1.04666	1.02589e-07	2.41754e-07
AT1G12850	AT1G12850	-	1:4379707-4381612	4379707	4381612	1906	1568	-1.04728	5.05378e-14	1.90264e-13
AT5G55930	ATOPT1	-	5:22652715-22656106	22652715	22656106	3392	2820	-1.04766	6.12083e-10	1.72564e-09
AT1G30530	UGT78D1	-	1:10814659-10816583	10814659	10816583	1925	1829	-1.04813	5.83061e-13	2.03704e-12
AT4G13650	AT4G13650	-	4:7938967-7942898	7938967	7942898	3932	3839	-1.04831	2.05469e-09	5.52936e-09
AT1G78000	SEL1	-	1:29329735-29333146	29329735	29333146	3412	2324	-1.04858	3.05401e-05	5.76569e-05
AT1G52825	AT1G52825	-	1:19670489-19670967	19670489	19670967	479	479	-1.04867	1.9165e-05	3.6856e-05
AT3G03980	AT3G03980	-	3:1031742-1033207	1031742	1033207	1466	983	-1.04894	1.55945e-06	3.31244e-06
AT4G33140	AT4G33140	-	4:15981405-15984351	15981405	15984351	2947	1521	-1.04992	3.52408e-15	1.43705e-14
AT1G27050	ATHB54	-	1:9393690-9394592	9393690	9394592	903	818	-1.05068	2.62234e-16	1.14315e-15
AT1G51080	AT1G51080	-	1:18929744-18930752	18929744	18930752	1009	1009	-1.05106	3.521e-10	1.01086e-09
AT5G52060	ATBAG1	-	5:21152214-21154244	21152214	21154244	2031	1767	-1.05121	1.86303e-07	4.29372e-07
AT1G68630	AT1G68630	-	1:25768539-25770260	25768539	25770260	1722	1402	-1.05128	6.14971e-05	0.000112805
AT2G47490	ATNDT1	-	2:19487246-19489619	19487246	19489619	2374	1550	-1.05232	5.31607e-12	1.73415e-11
AT5G62710	AT5G62710	-	5:25187303-25190600	25187303	25190600	3298	2225	-1.05237	1.8813e-13	6.80298e-13
AT5G09760	AT5G09760	-	5:3032375-3034543	3032375	3034543	2169	1906	-1.05247	3.65909e-18	1.78084e-17
AT1G03420	Sadhu4-2	-	1:846664-847739	846664	847739	1076	1076	-1.05269	4.69251e-10	1.33227e-09
AT2G29560	ENOC	-	2:12646560-12649906	12646560	12649906	3347	1715	-1.05301	8.81825e-18	4.21538e-17
AT5G55910	D6PK	-	5:22639844-22642354	22639844	22642354	2511	2065	-1.05328	3.16714e-20	1.76118e-19
AT3G06150	AT3G06150	-	3:1861797-1864116	1861797	1864116	2320	2188	-1.05332	3.73857e-07	8.38961e-07
AT4G18040	EIF4E	-	4:10016567-10018228	10016567	10018228	1662	942	-1.05384	4.87804e-19	2.51816e-18
AT5G09460	AT5G09460	AT5G09461;AT5G09462;AT5G09463	5:2943738-2946839	2943738	2946839	3102	2546	-1.05408	4.42587e-20	2.44267e-19
AT5G09463	CPuORF41	AT5G09460;AT5G09461;AT5G09462	5:2943738-2946839	2943738	2946839	3102	2546	-1.05408	4.42532e-20	2.44267e-19
AT5G09461	CPuORF43	AT5G09460;AT5G09462;AT5G09463	5:2943738-2946839	2943738	2946839	3102	2546	-1.05408	4.3975e-20	2.4286e-19
AT5G09462	CPuORF42	AT5G09460;AT5G09461;AT5G09463	5:2943738-2946839	2943738	2946839	3102	2546	-1.05408	4.39463e-20	2.42781e-19
AT3G51290	AT3G51290	AT3G51300	3:19039512-19044371	19039512	19044371	4860	3174	-1.05417	6.72247e-07	1.47513e-06
AT5G49550	BLOS2	-	5:20106653-20107191	20106653	20107191	539	468	-1.05435	8.66439e-09	2.22317e-08
AT5G27240	AT5G27240	-	5:9597552-9600866	9597552	9600866	3315	3315	-1.05488	2.06705e-06	4.34269e-06
AT1G17840	WBC11	-	1:6142564-6146521	6142564	6146521	3958	3045	-1.05519	4.02353e-19	2.08787e-18
AT3G19300	AT3G19300	-	3:6690118-6693284	6690118	6693284	3167	2190	-1.05524	2.33337e-05	4.45789e-05
AT1G27680	APL2	-	1:9631285-9634597	9631285	9634597	3313	2049	-1.05528	3.03039e-22	1.88517e-21
AT1G47960	C/VIF1	AT1G47950	1:17681157-17683629	17681157	17683629	2473	1528	-1.05574	2.19483e-17	1.02234e-16
AT3G57062	AT3G57062	-	3:21121338-21122569	21121338	21122569	1232	812	-1.05589	0.000776864	0.00126612
AT1G72790	AT1G72790	-	1:27394747-27396799	27394747	27396799	2053	2053	-1.05597	3.50295e-08	8.56857e-08
AT3G55360	CER10	-	3:20520930-20523014	20520930	20523014	2085	1347	-1.05608	1.15517e-19	6.20159e-19
AT1G05620	URH2	-	1:1679158-1681710	1679158	1681710	2553	1301	-1.05642	2.9584e-10	8.54118e-10
AT4G20130	PTAC14	-	4:10878887-10881945	10878887	10881945	3059	1727	-1.05673	1.45739e-21	8.74488e-21
AT3G59890	AT3G59890	-	3:22124198-22126630	22124198	22126630	2433	1592	-1.05675	4.56597e-19	2.35994e-18
AT5G60120	TOE2	-	5:24207689-24211743	24207689	24211743	4055	2297	-1.05717	1.73808e-13	6.29853e-13
AT5G12860	DiT1	-	5:4059686-4061950	4059686	4061950	2265	1946	-1.05755	5.6042e-19	2.88072e-18
AT1G04340	AT1G04340	-	1:1163097-1164851	1163097	1164851	1755	842	-1.0576	1.75912e-21	1.05106e-20
AT5G54590	CRLK1	-	5:22179753-22182826	22179753	22182826	3074	1721	-1.05761	4.26617e-05	7.93642e-05
AT5G65110	ACX2	-	5:26009635-26012519	26009635	26012519	2885	2403	-1.05774	5.07737e-18	2.45486e-17
AT5G15650	RGP2	-	5:5092157-5094494	5092157	5094494	2338	1530	-1.05777	1.70154e-18	8.45872e-18
AT5G66000	AT5G66000	-	5:26396467-26397500	26396467	26397500	1034	922	-1.058	2.05254e-07	4.7116e-07
AT2G45300	AT2G45300	-	2:18677311-18680072	18677311	18680072	2762	1974	-1.05811	3.48709e-16	1.51e-15
AT4G29220	PFK1	-	4:14403347-14406592	14403347	14406592	3246	2068	-1.05831	3.77319e-05	7.06435e-05
AT2G46090	AT2G46090	-	2:18950856-18953275	18950856	18953275	2420	1354	-1.0586	2.60938e-22	1.62985e-21
AT3G51260	PAD1	-	3:19030995-19033064	19030995	19033064	2070	1162	-1.05873	1.9172e-19	1.01636e-18
AT4G21570	AT4G21570	-	4:11470883-11472981	11470883	11472981	2099	1380	-1.05891	1.40339e-21	8.43578e-21
AT1G63680	ATMURE	-	1:23614437-23617767	23614437	23617767	3331	2721	-1.05899	8.4483e-20	4.57468e-19
AT2G37190	AT2G37190	-	2:15619407-15620119	15619407	15620119	713	713	-1.05901	8.18789e-15	3.2542e-14
AT3G54210	AT3G54210	-	3:20067540-20068435	20067540	20068435	896	818	-1.05947	1.13982e-17	5.39986e-17
AT2G37630	MYB91	-	2:15781615-15783433	15781615	15783433	1819	1490	-1.05955	2.73451e-12	9.1077e-12
AT1G49510	emb1273	-	1:18326870-18328610	18326870	18328610	1741	1215	-1.05959	1.36437e-21	8.20709e-21
AT2G26440	AT2G26440	-	2:11247383-11249493	11247383	11249493	2111	1754	-1.05989	4.966e-16	2.13566e-15
AT1G26630	ELF5A-2	-	1:9205836-9207383	9205836	9207383	1548	919	-1.06008	1.09892e-15	4.61347e-15
AT5G38690	AT5G38690	-	5:15479177-15483250	15479177	15483250	4074	2224	-1.06015	3.0155e-07	6.82672e-07
AT2G38360	PRA1.B4	-	2:16069615-16070589	16069615	16070589	975	975	-1.06045	2.46803e-10	7.17066e-10
AT4G13720	AT4G13720	-	4:7966952-7968925	7966952	7968925	1974	866	-1.0606	1.58926e-16	7.01837e-16
AT3G06740	GATA15	-	3:2126414-2127467	2126414	2127467	1054	896	-1.06114	6.12668e-06	1.23006e-05
AT5G26850	AT5G26850	-	5:9445312-9450865	9445312	9450865	5554	3614	-1.06124	4.89101e-12	1.59796e-11
AT5G51050	AT5G51050	-	5:20753381-20755714	20753381	20755714	2334	1464	-1.06144	6.5903e-10	1.85244e-09
AT2G27500	AT2G27500	-	2:11752170-11754028	11752170	11754028	1859	1846	-1.06145	3.11747e-14	1.1893e-13
AT1G07600	LSR4	AT1G07590	1:2338904-2339321	2338904	2339321	418	138	-1.0618	1.62111e-09	4.40458e-09
AT5G13510	AT5G13510	-	5:4341262-4342095	4341262	4342095	834	834	-1.06219	6.65494e-14	2.48671e-13
AT4G17890	AGD8	-	4:9937022-9939493	9937022	9939493	2472	1759	-1.06235	4.87397e-14	1.83541e-13
AT4G28590	AT4G28590	-	4:14125229-14126835	14125229	14126835	1607	1141	-1.0633	3.04949e-18	1.48929e-17
AT1G59710	AT1G59710	-	1:21938367-21940184	21938367	21940184	1818	1670	-1.06343	2.23539e-11	6.98383e-11
AT3G61440	CYSC1	-	3:22735663-22738126	22735663	22738126	2464	1784	-1.06437	1.79825e-17	8.42017e-17
AT4G29510	ATPRMT11	-	4:14491625-14494001	14491625	14494001	2377	1536	-1.06438	9.65681e-16	4.07938e-15
AT5G19520	MSL9	-	5:6585421-6588936	6585421	6588936	3516	2530	-1.06453	2.29747e-13	8.25849e-13
AT4G29680	AT4G29680	-	4:14537781-14539594	14537781	14539594	1814	1814	-1.0646	1.0038e-19	5.413e-19
AT5G44700	GSO2	-	5:18032864-18036894	18032864	18036894	4031	3944	-1.06511	7.09688e-17	3.20002e-16
AT1G77060	AT1G77060	-	1:28951685-28953509	28951685	28953509	1825	1199	-1.06526	7.60849e-21	4.38654e-20
AT3G56760	AT3G56760	-	3:21020558-21023756	21020558	21023756	3199	1837	-1.06583	2.13888e-07	4.90514e-07
AT3G01480	ATCYP38	-	3:188384-190851	188384	190851	2468	1762	-1.06595	1.63687e-20	9.2915e-20
AT2G33847	AT2G33847	-	2:14318964-14320591	14318964	14320591	1628	1543	-1.0662	5.35309e-07	1.18664e-06
AT5G54670	ATK3	-	5:22209472-22214134	22209472	22214134	4663	2835	-1.06764	1.65647e-11	5.21851e-11
AT2G02150	AT2G02150	-	2:550340-552625	550340	552625	2286	2286	-1.06771	4.76009e-06	9.66695e-06
AT5G20180	AT5G20180	-	5:6810920-6812146	6810920	6812146	1227	710	-1.06792	7.22533e-16	3.07063e-15
AT1G09160	AT1G09160	-	1:2952771-2955689	2952771	2955689	2919	1956	-1.06799	7.18765e-17	3.24009e-16
AT4G04350	EMB2369	-	4:2128090-2133150	2128090	2133150	5061	3081	-1.06813	1.1972e-20	6.83471e-20
AT3G43610	AT3G43610	-	3:15517680-15524087	15517680	15524087	6408	3876	-1.06915	1.85424e-14	7.1922e-14
AT5G08070	TCP17	-	5:2584885-2585613	2584885	2585613	729	729	-1.06929	0.000222201	0.0003836
AT2G33855	AT2G33855	-	2:14324309-14325192	14324309	14325192	884	884	-1.06961	3.80697e-06	7.81666e-06
AT4G26300	emb1027	-	4:13307977-13313109	13307977	13313109	5133	2352	-1.06972	2.33448e-14	8.98086e-14
AT3G22890	APS1	-	3:8112723-8114992	8112723	8114992	2270	1764	-1.07013	9.5062e-20	5.13274e-19
AT4G02790	AT4G02790	-	4:1247386-1249588	1247386	1249588	2203	1386	-1.07017	4.39658e-19	2.27532e-18
AT5G35680	AT5G35680	-	5:13857921-13859013	13857921	13859013	1093	839	-1.07029	2.54778e-20	1.42992e-19
AT1G52910	AT1G52910	-	1:19708057-19709323	19708057	19709323	1267	780	-1.07061	0.00203012	0.0031567
AT5G43960	AT5G43960	-	5:17688788-17691939	17688788	17691939	3152	2009	-1.07076	3.54158e-15	1.44384e-14
AT2G22870	EMB2001	-	2:9739457-9741104	9739457	9741104	1648	1105	-1.07089	2.43967e-16	1.06571e-15
AT2G21860	AT2G21860	-	2:9318258-9320002	9318258	9320002	1745	1656	-1.07112	2.33651e-18	1.15072e-17
AT3G51800	ATEBP1	-	3:19211027-19213776	19211027	19213776	2750	1648	-1.07167	5.71431e-17	2.58903e-16
AT5G61310	AT5G61310	-	5:24653352-24654869	24653352	24654869	1518	587	-1.07229	1.31129e-09	3.59104e-09
AT3G56300	AT3G56300	-	3:20880169-20882366	20880169	20882366	2198	1470	-1.07232	1.12803e-05	2.21639e-05
AT5G63060	AT5G63060	-	5:25294954-25296849	25294954	25296849	1896	1055	-1.07293	2.5371e-06	5.2817e-06
AT1G72730	AT1G72730	-	1:27377798-27380182	27377798	27380182	2385	1667	-1.07319	1.78944e-12	6.02905e-12
AT3G17340	AT3G17340	-	3:5920399-5926928	5920399	5926928	6530	3591	-1.0732	2.12592e-10	6.20547e-10
AT1G08470	SSL3	-	1:2682127-2684100	2682127	2684100	1974	1431	-1.07363	7.85265e-09	2.02224e-08
AT5G09500	AT5G09500	-	5:2953913-2954918	2953913	2954918	1006	652	-1.07537	7.45535e-10	2.0828e-09
AT5G49030	OVA2	AT5G49040	5:19874944-19883297	19874944	19883297	8354	4395	-1.07546	4.53556e-16	1.95393e-15
AT1G15830	AT1G15830	-	1:5448726-5450177	5448726	5450177	1452	1452	-1.07549	0.000972986	0.00156825
AT4G27270	AT4G27270	-	4:13661331-13663294	13661331	13663294	1964	796	-1.07598	0.000796481	0.00129647
AT2G35605	AT2G35605	-	2:14946063-14947276	14946063	14947276	1214	677	-1.07636	6.65469e-20	3.6325e-19
AT4G21430	B160	-	4:11407804-11412159	11407804	11412159	4356	2815	-1.07655	6.57687e-07	1.44543e-06
AT5G16940	AT5G16940	-	5:5571550-5572405	5571550	5572405	856	757	-1.07657	1.07545e-06	2.31869e-06
AT5G27395	AT5G27395	-	5:9671496-9674256	9671496	9674256	2761	1462	-1.07708	3.9285e-19	2.04106e-18
AT1G24360	AT1G24360	-	1:8640582-8643478	8640582	8643478	2897	1393	-1.07731	1.06263e-20	6.08699e-20
AT1G14040	AT1G14040	-	1:4810488-4814543	4810488	4814543	4056	2442	-1.07739	3.03774e-09	8.05196e-09
AT3G10370	SDP6	-	3:3216368-3219270	3216368	3219270	2903	2267	-1.07769	6.58711e-19	3.36858e-18
AT5G27430	AT5G27430	-	5:9687378-9689420	9687378	9689420	2043	831	-1.07782	3.01746e-18	1.47535e-17
AT4G30490	AT4G30490	-	4:14899034-14902144	14899034	14902144	3111	1947	-1.07809	1.20142e-22	7.66258e-22
AT5G58480	AT5G58480	-	5:23641142-23642853	23641142	23642853	1712	1543	-1.07814	8.70519e-15	3.45574e-14
AT5G18500	AT5G18500	-	5:6138383-6141630	6138383	6141630	3248	2089	-1.07842	1.93978e-15	8.04771e-15
AT5G48870	SAD1	-	5:19813346-19814554	19813346	19814554	1209	520	-1.07873	3.78051e-14	1.43513e-13
AT3G15357	AT3G15357	-	3:5187116-5187710	5187116	5187710	595	595	-1.07925	1.41526e-14	5.53514e-14
AT1G78172	AT1G78172	-	1:29415530-29415921	29415530	29415921	392	288	-1.07936	0.00298219	0.0045473
AT1G09190	AT1G09190	-	1:2966120-2967718	2966120	2967718	1599	1599	-1.07967	5.58415e-11	1.70005e-10
AT5G17920	ATMETS	-	5:5935038-5939487	5935038	5939487	4450	2866	-1.08004	9.07896e-13	3.12675e-12
AT3G01345	AT3G01345	-	3:129138-130749	129138	130749	1612	1612	-1.08042	1.03463e-06	2.23353e-06
AT3G13930	AT3G13930	-	3:4595876-4600469	4595876	4600469	4594	2147	-1.08064	9.53758e-15	3.7729e-14
AT1G18010	AT1G18010	-	1:6199898-6201484	6199898	6201484	1587	1587	-1.08065	4.37779e-05	8.13334e-05
AT3G56120	AT3G56120	-	3:20823146-20826543	20823146	20826543	3398	1690	-1.08117	8.71677e-25	6.30281e-24
AT1G62640	KAS.III	-	1:23192228-23195103	23192228	23195103	2876	1855	-1.08129	2.60727e-16	1.13687e-15
AT4G29020	AT4G29020	-	4:14304921-14305721	14304921	14305721	801	801	-1.08179	5.03398e-09	1.31477e-08
AT4G26510	UKL4	-	4:13384062-13388290	13384062	13388290	4229	1896	-1.08205	5.54865e-16	2.37657e-15
AT2G14460	AT2G14460	-	2:6154493-6155004	6154493	6155004	512	512	-1.08235	3.07091e-17	1.41677e-16
AT1G18000	AT1G18000	-	1:6194543-6196229	6194543	6196229	1687	1687	-1.08245	4.10728e-05	7.6602e-05
AT2G30060	AT2G30060	-	2:12826915-12828919	12826915	12828919	2005	1142	-1.08278	1.17418e-24	8.42889e-24
AT3G18280	AT3G18280	-	3:6267049-6267643	6267049	6267643	595	595	-1.08284	1.78617e-06	3.77459e-06
AT5G57210	AT5G57210	-	5:23180833-23183811	23180833	23183811	2979	2575	-1.083	1.55967e-05	3.02274e-05
AT4G28440	AT4G28440	-	4:14059988-14061386	14059988	14061386	1399	944	-1.08332	2.12122e-16	9.29961e-16
AT3G04940	ATCYSD1	-	3:1365165-1367759	1365165	1367759	2595	1369	-1.08336	1.01374e-16	4.53476e-16
AT1G80650	RTL1	-	1:30314536-30315819	30314536	30315819	1284	889	-1.08411	5.07223e-20	2.78849e-19
AT5G24165	AT5G24165	-	5:8188560-8189276	8188560	8189276	717	479	-1.08455	9.64949e-20	5.20679e-19
AT2G25737	AT2G25737	-	2:10976936-10979900	10976936	10979900	2965	1892	-1.08516	1.44275e-06	3.07536e-06
AT1G53850	PAE1	-	1:20103953-20106015	20103953	20106015	2063	1094	-1.08555	8.55543e-17	3.83928e-16
AT5G16440	IPP1	-	5:5371627-5373735	5371627	5373735	2109	1174	-1.08556	5.35289e-21	3.11262e-20
AT4G14680	APS3	-	4:8413288-8415391	8413288	8415391	2104	1633	-1.08619	5.8108e-14	2.17899e-13
AT3G62040	AT3G62040	-	3:22975276-22976583	22975276	22976583	1308	867	-1.08623	0.00166914	0.00262165
AT1G21050	AT1G21050	-	1:7366775-7367678	7366775	7367678	904	904	-1.08641	3.61586e-14	1.37386e-13
AT5G23900	AT5G23900	-	5:8063985-8065523	8063985	8065523	1539	856	-1.08646	7.432e-18	3.56075e-17
AT1G28110	SCPL45	-	1:9803641-9806896	9803641	9806896	3256	1962	-1.08649	8.56302e-20	4.63532e-19
AT1G80770	PDE318	-	1:30355115-30357964	30355115	30357964	2850	1685	-1.08654	3.04877e-25	2.25159e-24
AT1G10522	AT1G10522	-	1:3469580-3471488	3469580	3471488	1909	1166	-1.08669	7.47574e-18	3.5807e-17
AT4G29360	AT4G29360	-	4:14451409-14453915	14451409	14453915	2507	2077	-1.08677	3.73726e-17	1.71391e-16
AT1G22750	AT1G22750	-	1:8050860-8052930	8050860	8052930	2071	1098	-1.08678	1.30616e-06	2.79582e-06
AT3G20680	AT3G20680	-	3:7230068-7231194	7230068	7231194	1127	1127	-1.08692	9.32962e-10	2.58592e-09
AT2G24440	AT2G24440	-	2:10391089-10392828	10391089	10392828	1740	923	-1.08706	0.000633738	0.00104351
AT3G18110	EMB1270	-	3:6204842-6209691	6204842	6209691	4850	4421	-1.08711	5.62828e-17	2.55278e-16
AT3G53680	AT3G53680	-	3:19892863-19897412	19892863	19897412	4550	2526	-1.08729	7.16726e-07	1.57008e-06
AT5G65810	AT5G65810	-	5:26337665-26339746	26337665	26339746	2082	1124	-1.08802	9.27159e-14	3.43339e-13
AT2G34480	AT2G34480	-	2:14532708-14534239	14532708	14534239	1532	823	-1.08804	1.14535e-12	3.91347e-12
AT1G68120	BPC3	-	1:25526215-25527534	25526215	25527534	1320	949	-1.08824	0.000548812	0.000909065
AT4G17085	AT4G17085	-	4:9604502-9604974	9604502	9604974	473	369	-1.08835	1.70557e-09	4.62662e-09
AT2G40240	AT2G40240	-	2:16811026-16812228	16811026	16812228	1203	1203	-1.09008	3.12081e-09	8.26696e-09
AT1G69520	AT1G69520	AT1G69523	1:26128288-26129602	26128288	26129602	1315	794	-1.09023	0.00036692	0.000618016
AT3G45780	NPH1	-	3:16816866-16824210	16816866	16824210	7345	3405	-1.09081	7.36866e-13	2.55227e-12
AT5G53760	MLO11	-	5:21822486-21826451	21822486	21826451	3966	2362	-1.0909	8.10859e-14	3.01591e-13
AT5G27680	RECQSIM	-	5:9793790-9798961	9793790	9798961	5172	3259	-1.09166	2.54505e-09	6.79174e-09
AT1G14290	SBH2	-	1:4880051-4881964	4880051	4881964	1914	1216	-1.09348	9.45444e-06	1.87001e-05
AT2G01290	RPI2	-	2:148919-150382	148919	150382	1464	1464	-1.09361	5.06172e-20	2.78362e-19
AT1G11430	AT1G11430	-	1:3847243-3849162	3847243	3849162	1920	953	-1.0939	1.03151e-19	5.55707e-19
AT3G59760	OASC	-	3:22071948-22075416	22071948	22075416	3469	1827	-1.09405	7.61028e-17	3.42604e-16
AT5G52520	OVA6	-	5:21311063-21314180	21311063	21314180	3118	1986	-1.09409	7.99004e-25	5.7897e-24
AT3G49890	AT3G49890	-	3:18499170-18500722	18499170	18500722	1553	1010	-1.09428	3.76059e-17	1.72368e-16
AT1G60230	AT1G60230	-	1:22212084-22214424	22212084	22214424	2341	1594	-1.0944	5.45022e-15	2.19448e-14
AT1G06470	AT1G06470	-	1:1969729-1973767	1969729	1973767	4039	1929	-1.09465	9.97094e-20	5.37853e-19
AT4G01700	AT4G01700	-	4:732313-733510	732313	733510	1198	966	-1.09588	3.49125e-09	9.23092e-09
AT4G34630	AT4G34630	-	4:16536865-16537746	16536865	16537746	882	882	-1.09617	7.50891e-08	1.78742e-07
AT1G56720	AT1G56720	-	1:21263420-21266368	21263420	21266368	2949	2188	-1.09641	1.18076e-09	3.24249e-09
AT3G06483	PDK	-	3:1990416-1992744	1990416	1992744	2329	1575	-1.09662	8.65044e-14	3.2111e-13
AT1G67090	RBCS1A	-	1:25048158-25049424	25048158	25049424	1267	1025	-1.09673	3.78962e-11	1.16737e-10
AT1G51190	PLT2	-	1:18977284-18980618	18977284	18980618	3335	2136	-1.09686	4.71601e-05	8.73295e-05
AT2G48121	AT2G48121	-	2:19681637-19682391	19681637	19682391	755	550	-1.09703	0.000578188	0.000955574
AT2G37930	AT2G37930	-	2:15873117-15874972	15873117	15874972	1856	1773	-1.09776	8.35182e-08	1.98193e-07
AT2G20875	EPF1	-	2:8983074-8983612	8983074	8983612	539	453	-1.09822	0.0098934	0.014162
AT1G69760	AT1G69760	-	1:26239260-26240708	26239260	26240708	1449	1449	-1.09865	1.688e-18	8.39636e-18
AT4G04930	DES-1-LIKE	-	4:2509133-2511145	2509133	2511145	2013	1329	-1.09947	0.000236051	0.000406184
AT4G26810	AT4G26810	-	4:13492078-13492932	13492078	13492932	855	740	-1.09952	3.47395e-19	1.81381e-18
AT3G18510	AT3G18510	-	3:6355664-6356153	6355664	6356153	490	420	-1.09993	2.34998e-14	9.03637e-14
AT4G00570	NAD-ME2	-	4:242515-246771	242515	246771	4257	2253	-1.1006	7.3882e-16	3.13591e-15
AT2G34050	AT2G34050	-	2:14382683-14384279	14382683	14384279	1597	988	-1.10105	1.4976e-20	8.51468e-20
AT1G14210	AT1G14210	-	1:4856778-4857964	4856778	4857964	1187	891	-1.10109	8.5725e-14	3.18286e-13
AT5G64020	TBL14	-	5:25620308-25622573	25620308	25622573	2266	1683	-1.10111	4.16157e-14	1.5759e-13
AT1G02000	GAE2	-	1:345812-347592	345812	347592	1781	1781	-1.10123	1.19711e-05	2.34477e-05
AT3G14940	ATPPC3	-	3:5025238-5029710	5025238	5029710	4473	3314	-1.10131	4.18818e-06	8.55477e-06
AT3G21300	AT3G21300	-	3:7493439-7496289	7493439	7496289	2851	1912	-1.10148	1.21854e-24	8.73623e-24
AT5G49160	MET2	-	5:19932230-19938369	19932230	19938369	6140	4845	-1.10158	1.90542e-14	7.37885e-14
AT2G42710	AT2G42710	-	2:17782308-17785063	17782308	17785063	2756	1525	-1.10177	9.73367e-19	4.90363e-18
AT4G00895	AT4G00895	-	4:381788-382643	381788	382643	856	856	-1.1019	2.99774e-17	1.3849e-16
AT1G74380	XXT5	-	1:27959578-27961454	27959578	27961454	1877	1877	-1.10196	2.13107e-24	1.50805e-23
AT1G76120	AT1G76120	-	1:28558670-28560473	28558670	28560473	1804	1804	-1.10207	9.55616e-17	4.28042e-16
AT3G57520	SIP2	-	3:21288765-21293158	21288765	21293158	4394	2761	-1.10279	1.4479e-16	6.41323e-16
AT1G49410	TOM6	-	1:18285448-18286902	18285448	18286902	1455	501	-1.10301	8.32582e-14	3.09535e-13
AT1G18485	AT1G18485	-	1:6363172-6366235	6363172	6366235	3064	3064	-1.10302	2.79542e-09	7.42594e-09
AT1G04640	LIP2	-	1:1292080-1293357	1292080	1293357	1278	1278	-1.10357	8.97782e-13	3.09254e-12
AT2G19090	AT2G19090	-	2:8265178-8267879	8265178	8267879	2702	2445	-1.10385	2.40402e-05	4.58769e-05
AT2G01630	AT2G01630	-	2:279282-282123	279282	282123	2842	1933	-1.10389	4.01004e-26	3.10228e-25
AT3G56020	AT3G56020	-	3:20790570-20791085	20790570	20791085	516	376	-1.10405	6.10902e-10	1.7226e-09
AT4G24480	AT4G24480	-	4:12649987-12654984	12649987	12654984	4998	3523	-1.10411	1.83334e-09	4.95813e-09
AT5G16690	ORC3	-	5:5474386-5479951	5474386	5479951	5566	2302	-1.10436	8.2715e-07	1.80218e-06
AT1G44760	AT1G44760	-	1:16896686-16898612	16896686	16898612	1927	1035	-1.1048	6.08431e-08	1.45753e-07
AT3G01810	AT3G01810	-	3:288538-292755	288538	292755	4218	3412	-1.10481	4.27141e-08	1.03689e-07
AT1G75166	AT1G75166	-	1:28212518-28212603	28212518	28212603	86	86	-1.10532	5.3557e-06	1.08233e-05
AT1G57765	AT1G57765	-	1:21393351-21394962	21393351	21394962	1612	773	-1.10541	3.42729e-14	1.30456e-13
AT1G60640	AT1G60640	-	1:22337375-22339672	22337375	22339672	2298	1341	-1.10585	1.59524e-19	8.50474e-19
AT4G34830	MRL1	-	4:16599605-16606027	16599605	16606027	6423	3674	-1.10596	8.9528e-12	2.87942e-11
AT4G34990	AtMYB32	-	4:16661329-16662367	16661329	16662367	1039	944	-1.10619	6.671e-06	1.3357e-05
AT1G31320	LBD4	-	1:11213017-11214382	11213017	11214382	1366	959	-1.10698	1.16061e-06	2.49563e-06
AT4G33000	ATCBL10	-	4:15924349-15926628	15924349	15926628	2280	1184	-1.10709	0.000176644	0.000308285
AT3G53750	ACT3	-	3:19915288-19917641	19915288	19917641	2354	1557	-1.10731	4.8377e-08	1.16916e-07
AT5G01590	AT5G01590	-	5:224174-226926	224174	226926	2753	1965	-1.10733	2.89514e-17	1.34043e-16
AT5G57330	AT5G57330	-	5:23218214-23221089	23218214	23221089	2876	1463	-1.10774	2.49853e-25	1.85331e-24
AT3G59650	AT3G59650	-	3:22033129-22034157	22033129	22034157	1029	757	-1.10793	2.40386e-18	1.1832e-17
AT4G11140	CRF1	-	4:6794776-6795793	6794776	6795793	1018	1018	-1.10911	4.65829e-16	2.00587e-15
AT1G06040	STO	-	1:1828413-1829890	1828413	1829890	1478	1309	-1.10961	2.41892e-17	1.12425e-16
AT5G10690	AT5G10690	-	5:3374393-3377451	3374393	3377451	3059	1912	-1.10965	3.02663e-21	1.7857e-20
AT5G03170	FLA11	-	5:752750-753657	752750	753657	908	908	-1.10965	0.00571002	0.00840465
AT1G62590	AT1G62590	-	1:23176930-23179248	23176930	23179248	2319	2212	-1.11008	1.85979e-09	5.02565e-09
AT5G02050	AT5G02050	-	5:402987-404323	402987	404323	1337	1135	-1.11016	2.66449e-18	1.30654e-17
AT2G32100	ATOFP16	-	2:13647852-13648785	13647852	13648785	934	934	-1.11022	0.00140886	0.00222835
AT5G25580	AT5G25580	-	5:8903505-8906311	8903505	8906311	2807	1466	-1.11029	2.0025e-06	4.21491e-06
AT2G17250	EMB2762	-	2:7499477-7503125	7499477	7503125	3649	1998	-1.11035	6.93708e-19	3.54113e-18
AT2G21830	AT2G21830	-	2:9303713-9305897	9303713	9305897	2185	2015	-1.11048	1.71678e-05	3.31621e-05
AT4G12840	AT4G12840	-	4:7533439-7536263	7533439	7536263	2825	1400	-1.11078	1.86908e-12	6.29233e-12
AT2G41830	AT2G41830	-	2:17450109-17457087	17450109	17457087	6979	3830	-1.11078	1.62936e-06	3.45572e-06
AT5G63890	ATHDH	-	5:25565431-25568206	25565431	25568206	2776	1850	-1.11123	3.87888e-20	2.1499e-19
AT3G57180	BPG2	-	3:21163545-21166138	21163545	21166138	2594	2232	-1.11292	7.90709e-10	2.20391e-09
AT2G44510	AT2G44510	-	2:18377070-18379210	18377070	18379210	2141	1318	-1.11329	7.23372e-19	3.68256e-18
AT3G56650	AT3G56650	-	3:20984752-20986131	20984752	20986131	1380	1062	-1.11352	1.73703e-12	5.85828e-12
AT1G29880	AT1G29880	-	1:10459478-10462801	10459478	10462801	3324	2394	-1.11354	1.36604e-14	5.34882e-14
AT5G23200	AT5G23200	-	5:7807183-7809164	7807183	7809164	1982	1512	-1.11368	4.46308e-12	1.46238e-11
AT1G01300	AT1G01300	-	1:116943-118764	116943	118764	1822	1822	-1.11411	1.11669e-13	4.10827e-13
AT2G03800	GEK1	-	2:1156713-1158934	1156713	1158934	2222	1262	-1.11491	8.18437e-19	4.14781e-18
AT1G52720	AT1G52720	-	1:19640899-19641665	19640899	19641665	767	767	-1.11524	4.86946e-12	1.59153e-11
AT5G19300	AT5G19300	-	5:6495576-6498214	6495576	6498214	2639	1441	-1.11566	2.53954e-25	1.88291e-24
AT2G46192	AT2G46192	-	2:18973307-18974133	18973307	18974133	827	827	-1.11571	5.78307e-05	0.000106368
AT2G26260	3BETAHSD/D2	-	2:11178100-11182976	11178100	11182976	4877	1936	-1.11602	4.0519e-15	1.64713e-14
AT2G23700	AT2G23700	-	2:10076369-10080232	10076369	10080232	3864	2762	-1.11611	3.93505e-07	8.81065e-07
AT5G06550	AT5G06550	-	5:2001134-2003075	2001134	2003075	1942	1628	-1.11621	2.95687e-24	2.06993e-23
AT4G05520	EHD2	-	4:2804451-2807929	2804451	2807929	3479	1808	-1.11682	2.94426e-05	5.57155e-05
AT1G66140	ZFP4	-	1:24619837-24622004	24619837	24622004	2168	1250	-1.1171	4.90694e-05	9.07659e-05
AT1G24390	AT1G24390	-	1:8648201-8648995	8648201	8648995	795	455	-1.11722	0.00368359	0.00555475
AT4G23500	AT4G23500	-	4:12264590-12267196	12264590	12267196	2607	1660	-1.11768	2.08777e-05	4.00223e-05
AT1G04290	AT1G04290	-	1:1147523-1148533	1147523	1148533	1011	847	-1.11833	2.83496e-13	1.01282e-12
AT3G48570	AT3G48570	-	3:18003913-18004974	18003913	18004974	1062	490	-1.11839	6.17232e-13	2.15154e-12
AT1G66345	AT1G66345	AT1G66340	1:24737719-24739353	24737719	24739353	1635	1635	-1.1192	8.95403e-10	2.48467e-09
AT3G16560	AT3G16560	-	3:5635596-5638482	5635596	5638482	2887	2166	-1.11934	2.9745e-21	1.75617e-20
AT3G04600	AT3G04600	-	3:1242973-1246211	1242973	1246211	3239	1562	-1.11993	1.02308e-17	4.86179e-17
AT5G48910	LPA66	-	5:19832872-19834934	19832872	19834934	2063	2063	-1.12007	1.67607e-09	4.55025e-09
AT1G69040	ACR4	-	1:25957819-25960307	25957819	25960307	2489	1642	-1.12026	3.3655e-17	1.54804e-16
AT4G19160	AT4G19160	-	4:10477296-10480141	10477296	10480141	2846	2061	-1.12061	2.57157e-24	1.80693e-23
AT1G22960	AT1G22960	-	1:8128086-8130242	8128086	8130242	2157	2157	-1.12111	1.82818e-09	4.94575e-09
AT3G05320	AT3G05320	-	3:1513450-1514895	1513450	1514895	1446	1446	-1.1212	9.81694e-06	1.94035e-05
AT1G01370	HTR12	-	1:143564-145684	143564	145684	2121	992	-1.12129	4.19978e-05	7.82064e-05
AT2G43560	AT2G43560	-	2:18073859-18075498	18073859	18075498	1640	921	-1.12133	4.60885e-07	1.02691e-06
AT1G14580	AT1G14580	-	1:4989562-4992732	4989562	4992732	3171	1951	-1.12165	2.30153e-14	8.8682e-14
AT1G09580	AT1G09580	-	1:3104588-3106290	3104588	3106290	1703	921	-1.1222	6.46197e-13	2.2488e-12
AT1G63670	AT1G63670	-	1:23607422-23610653	23607422	23610653	3232	2545	-1.12222	7.83891e-12	2.52934e-11
AT3G49900	AT3G49900	-	3:18500575-18502725	18500575	18502725	2151	1734	-1.12228	1.07998e-06	2.32787e-06
AT1G31258	AT1G31258	-	1:11171225-11171835	11171225	11171835	611	135	-1.1223	0.000623347	0.0010269
AT1G68760	ATNUDT1	AT1G68770	1:25829042-25829813	25829042	25829813	772	698	-1.12256	3.44399e-13	1.2224e-12
AT1G79720	AT1G79720	-	1:29997127-29999045	29997127	29999045	1919	1681	-1.12276	1.05172e-13	3.88106e-13
AT1G27120	AT1G27120	-	1:9421177-9424069	9421177	9424069	2893	2393	-1.12282	2.02136e-06	4.25144e-06
AT4G16190	AT4G16190	-	4:9171467-9173105	9171467	9173105	1639	1395	-1.12282	9.78388e-05	0.000175659
AT4G30020	AT4G30020	-	4:14677285-14681956	14677285	14681956	4672	2960	-1.12283	2.37543e-13	8.52786e-13
AT1G52827	CDT1	-	1:19671448-19671925	19671448	19671925	478	331	-1.12298	0.00246483	0.00379915
AT2G47115	AT2G47115	-	2:19344668-19346921	19344668	19346921	2254	1668	-1.12313	2.30646e-17	1.07286e-16
AT2G47110	UBQ6	-	2:19344635-19345345	19344635	19345345	711	711	-1.12328	2.28699e-17	1.0641e-16
AT3G54090	FLN1	-	3:20028124-20029986	20028124	20029986	1863	1588	-1.12346	2.1929e-21	1.30426e-20
AT3G54110	ATUCP1	-	3:20038680-20041210	20038680	20041210	2531	1345	-1.12392	7.49406e-19	3.80937e-18
AT1G70200	AT1G70200	-	1:26432297-26434400	26432297	26434400	2104	1883	-1.12409	3.95956e-19	2.05656e-18
AT2G29260	AT2G29260	-	2:12582519-12584101	12582519	12584101	1583	1120	-1.12508	2.68704e-05	5.10305e-05
AT4G23790	TBL24	-	4:12387840-12389791	12387840	12389791	1952	1455	-1.12512	3.57212e-07	8.03739e-07
AT5G61780	Tudor2	-	5:24821258-24826969	24821258	24826969	5712	3552	-1.1252	2.62126e-15	1.07825e-14
AT1G58360	AAP1	-	1:21676530-21680502	21676530	21680502	3973	1740	-1.12524	1.03602e-19	5.5796e-19
AT3G52750	FTSZ2-2	-	3:19549661-19553014	19549661	19553014	3354	1773	-1.12527	5.89196e-10	1.66333e-09
AT4G36020	CSDP1	-	4:17043112-17044396	17043112	17044396	1285	1285	-1.12549	1.05314e-25	7.97609e-25
AT3G20898	AT3G20898	-	3:7323683-7324634	7323683	7324634	952	871	-1.12634	1.05504e-13	3.89247e-13
AT3G49660	AT3G49660	-	3:18413613-18415579	18413613	18415579	1967	1387	-1.1266	2.7457e-11	8.52936e-11
AT1G61730	AT1G61730	-	1:22793219-22794703	22793219	22794703	1485	1485	-1.12703	1.07142e-27	8.91642e-27
AT3G14390	AT3G14390	-	3:4806725-4809433	4806725	4809433	2709	1980	-1.12703	8.8257e-19	4.45549e-18
AT5G45920	AT5G45920	-	5:18622759-18624785	18622759	18624785	2027	897	-1.12752	1.24158e-21	7.47643e-21
AT1G12270	Hop1	-	1:4172075-4174775	4172075	4174775	2701	1949	-1.12757	1.11779e-24	8.02748e-24
AT1G12070	AT1G12070	-	1:4078913-4080106	4078913	4080106	1194	672	-1.12765	2.20777e-06	4.62341e-06
AT1G59990	AT1G59990	-	1:22090238-22093060	22090238	22093060	2823	2052	-1.12769	1.00456e-17	4.78051e-17
AT3G47690	ATEB1A	-	3:17581096-17583586	17581096	17583586	2491	1328	-1.12793	7.81325e-07	1.70564e-06
AT1G32730	AT1G32730	-	1:11840910-11843257	11840910	11843257	2348	1452	-1.12798	2.17267e-12	7.28542e-12
AT2G18910	AT2G18910	-	2:8192708-8194338	8192708	8194338	1631	911	-1.12805	1.93164e-15	8.01786e-15
AT2G38350	AT2G38350	-	2:16068341-16069308	16068341	16069308	968	291	-1.1281	0.0204174	0.0280957
AT5G64710	AT5G64710	-	5:25869260-25872229	25869260	25872229	2970	2793	-1.12822	4.32147e-11	1.32541e-10
AT2G25830	AT2G25830	-	2:11018716-11021699	11018716	11021699	2984	1405	-1.12902	6.1668e-19	3.16032e-18
AT1G74800	AT1G74800	-	1:28101968-28105112	28101968	28105112	3145	2391	-1.12962	4.63968e-15	1.87795e-14
AT4G02930	AT4G02930	-	4:1295409-1298404	1295409	1298404	2996	1757	-1.13054	1.31567e-19	7.0409e-19
AT3G07290	AT3G07290	-	3:2321740-2324382	2321740	2324382	2643	2643	-1.13131	4.30107e-11	1.31987e-10
AT3G51030	ATTRX1	-	3:18950996-18952050	18950996	18952050	1055	567	-1.132	0.00827943	0.0119701
AT4G37660	AT4G37660	-	4:17695496-17696270	17695496	17696270	775	775	-1.13243	3.91434e-20	2.16884e-19
AT3G45610	AT3G45610	-	3:16739289-16740445	16739289	16740445	1157	1072	-1.13246	3.25396e-05	6.13019e-05
AT5G50375	CPI1	-	5:20511667-20514249	20511667	20514249	2583	1350	-1.13272	4.15912e-14	1.57533e-13
AT5G28646	WVD2	-	5:10674814-10677234	10674814	10677234	2421	1480	-1.13312	3.56312e-12	1.17707e-11
AT3G52730	AT3G52730	-	3:19542931-19544264	19542931	19544264	1334	531	-1.13315	1.69896e-18	8.4484e-18
AT1G75180	AT1G75180	-	1:28215836-28218801	28215836	28218801	2966	2017	-1.13324	2.54607e-12	8.50046e-12
AT3G30122	AT3G30122	-	3:11758491-11760858	11758491	11760858	2368	2368	-1.13391	1.3996e-08	3.53071e-08
AT3G19930	STP4	-	3:6934773-6937120	6934773	6937120	2348	2099	-1.13403	1.76047e-23	1.17738e-22
AT4G10320	AT4G10320	-	4:6397330-6404596	6397330	6404596	7267	3856	-1.13438	3.1985e-13	1.13718e-12
AT5G63470	NF-YC4	-	5:25415701-25417117	25415701	25417117	1417	1390	-1.13448	4.35368e-11	1.33481e-10
AT1G49620	KRP7	-	1:18365491-18366559	18365491	18366559	1069	789	-1.13482	6.38443e-10	1.79816e-09
AT5G23800	ATDUF10	-	5:8022216-8024689	8022216	8024689	2474	1659	-1.135	2.23762e-05	4.2827e-05
AT3G27270	AT3G27270	-	3:10073280-10074160	10073280	10074160	881	881	-1.13601	0.000482335	0.000804304
AT1G10020	AT1G10020	-	1:3269604-3271987	3269604	3271987	2384	1976	-1.13618	1.34735e-15	5.63823e-15
AT4G22850	AT4G22850	-	4:11994014-11996229	11994014	11996229	2216	1359	-1.13628	1.15575e-07	2.71563e-07
AT4G37895	AT4G37895	-	4:17813545-17815178	17813545	17815178	1634	1554	-1.13678	4.18309e-08	1.01632e-07
AT3G21470	AT3G21470	-	3:7563503-7565074	7563503	7565074	1572	1572	-1.13818	1.35545e-05	2.64207e-05
AT3G02350	GAUT9	-	3:479006-481474	479006	481474	2469	2224	-1.13858	4.30053e-27	3.46149e-26
AT1G24095	AT1G24095	-	1:8523247-8524929	8523247	8524929	1683	979	-1.1387	2.56313e-14	9.83142e-14
AT1G07810	ATECA1	-	1:2416265-2420757	2416265	2420757	4493	3499	-1.13911	5.10998e-17	2.32268e-16
AT1G50110	AT1G50110	-	1:18558017-18560274	18558017	18560274	2258	1312	-1.13937	8.32341e-11	2.50205e-10
AT5G58300	AT5G58300	-	5:23571879-23575084	23571879	23575084	3206	2474	-1.1403	1.43852e-11	4.55136e-11
AT4G17390	AT4G17390	-	4:9714092-9715612	9714092	9715612	1521	997	-1.14051	1.48139e-15	6.18536e-15
AT5G57015	ckl12	-	5:23071097-23074843	23071097	23074843	3747	1985	-1.14104	9.3252e-15	3.69321e-14
AT5G39990	AT5G39990	-	5:16004281-16006740	16004281	16006740	2460	1869	-1.14162	2.91701e-24	2.04457e-23
AT4G31985	AT4G31985	-	4:15469895-15470559	15469895	15470559	665	385	-1.14297	1.78691e-12	6.0229e-12
AT2G23930	SNRNP-G	-	2:10182251-10183240	10182251	10183240	990	559	-1.14321	9.3963e-13	3.2334e-12
AT1G41880	AT1G41880	-	1:15651027-15652542	15651027	15652542	1516	729	-1.14328	6.31993e-16	2.696e-15
AT5G28060	AT5G28060	-	5:10069546-10070899	10069546	10070899	1354	754	-1.14354	1.31966e-19	7.06e-19
AT3G18535	AT3G18535	AT3G18530	3:6375677-6377220	6375677	6377220	1544	1197	-1.1437	1.09332e-13	4.02615e-13
AT1G69380	AT1G69380	-	1:26081566-26083606	26081566	26083606	2041	1460	-1.14485	4.56684e-15	1.84891e-14
AT2G25640	AT2G25640	-	2:10910498-10913969	10910498	10913969	3472	2421	-1.14488	4.68419e-09	1.22606e-08
AT4G01660	ABC1	-	4:708544-711256	708544	711256	2713	2141	-1.14627	2.29289e-27	1.86955e-26
AT5G50200	WR3	-	5:20436180-20437726	20436180	20437726	1547	1154	-1.14628	5.33731e-10	1.50977e-09
AT2G24610	ATCNGC14	-	2:10457045-10460508	10457045	10460508	3464	2398	-1.14635	5.57119e-06	1.124e-05
AT5G44370	PHT4;6	-	5:17874885-17877564	17874885	17877564	2680	1999	-1.14661	2.31441e-07	5.29048e-07
AT1G01430	TBL25	-	1:156801-158655	156801	158655	1855	1642	-1.14737	6.09621e-15	2.44296e-14
AT5G11480	AT5G11480	-	5:3669193-3671574	3669193	3671574	2382	1217	-1.14761	1.6787e-22	1.06067e-21
AT5G23420	HMGB6	-	5:7888513-7890180	7888513	7890180	1668	994	-1.14771	9.23292e-16	3.90421e-15
AT3G57157	AT3G57157	-	3:21157011-21157247	21157011	21157247	237	237	-1.1482	0.000706148	0.00115678
AT5G47840	AMK2	-	5:19375441-19378339	19375441	19378339	2899	1180	-1.14852	1.26556e-23	8.53815e-23
AT4G33010	AtGLDP1	-	4:15926670-15931332	15926670	15931332	4663	3478	-1.14868	2.13163e-16	9.34285e-16
AT4G18810	AT4G18810	-	4:10322156-10325816	10322156	10325816	3661	2262	-1.14951	3.98002e-12	1.31019e-11
AT2G18876	AT2G18876	AT2G18880	2:8169546-8172523	8169546	8172523	2978	1683	-1.15006	4.74679e-13	1.66942e-12
AT3G61100	AT3G61100	-	3:22610437-22611321	22610437	22611321	885	693	-1.15006	5.58897e-14	2.09906e-13
AT4G15510	AT4G15510	-	4:8860616-8862665	8860616	8862665	2050	1646	-1.15036	8.94058e-09	2.29264e-08
AT2G17710	AT2G17710	-	2:7693596-7694746	7693596	7694746	1151	911	-1.15045	1.84357e-16	8.1118e-16
AT1G75680	AtGH9B7	-	1:28417052-28419529	28417052	28419529	2478	2039	-1.1506	1.82573e-21	1.08971e-20
AT5G14790	AT5G14790	-	5:4782946-4785805	4782946	4785805	2860	1567	-1.15064	7.25081e-13	2.51299e-12
AT1G77760	NR1	-	1:29235803-29239445	29235803	29239445	3643	3034	-1.15096	0.000541047	0.000896905
AT1G65010	AT1G65010	-	1:24149543-24154274	24149543	24154274	4732	4288	-1.15115	9.12322e-23	5.85845e-22
AT1G63470	AT1G63470	-	1:23536519-23539220	23536519	23539220	2702	1806	-1.15135	1.4747e-18	7.36133e-18
AT3G51320	AT3G51320	-	3:19049602-19051565	19049602	19051565	1964	1964	-1.15185	2.91957e-18	1.42872e-17
AT2G20515	AT2G20515	-	2:8838854-8839700	8838854	8839700	847	760	-1.15253	6.40329e-17	2.89345e-16
AT4G37640	ACA2	-	4:17682977-17686941	17682977	17686941	3965	3426	-1.15272	1.91042e-15	7.93562e-15
AT4G35000	APX3	-	4:16664822-16667718	16664822	16667718	2897	1226	-1.15279	9.26755e-22	5.60857e-21
AT5G60730	AT5G60730	-	5:24422735-24425492	24422735	24425492	2758	1419	-1.1531	5.45908e-21	3.16784e-20
AT3G46830	ATRAB11A	-	3:17246344-17248713	17246344	17248713	2370	1238	-1.15415	1.4744e-25	1.10528e-24
AT1G14205	AT1G14205	-	1:4855533-4856930	4855533	4856930	1398	575	-1.15436	1.39698e-09	3.81153e-09
AT5G47630	mtACP3	-	5:19306144-19307094	19306144	19307094	951	858	-1.15444	2.57657e-16	1.12377e-15
AT3G02800	AT3G02800	-	3:606471-607886	606471	607886	1416	961	-1.1546	2.08054e-13	7.49944e-13
AT3G62250	UBQ5	-	3:23037094-23037797	23037094	23037797	704	704	-1.15469	1.58958e-14	6.19118e-14
AT3G20978	AT3G20978	-	3:7353907-7355339	7353907	7355339	1433	932	-1.15485	0.00114612	0.00183127
AT1G04625	AT1G04625	AT1G04630	1:1287831-1289820	1287831	1289820	1990	774	-1.15544	0.000444843	0.000743983
AT3G25040	ERD2B	-	3:9124304-9126298	9124304	9126298	1995	1070	-1.15562	2.17543e-22	1.36636e-21
AT3G57670	NTT	-	3:21370903-21373446	21370903	21373446	2544	1510	-1.15644	3.42424e-05	6.43881e-05
AT2G23150	ATNRAMP3	-	2:9856192-9858574	9856192	9858574	2383	1769	-1.15659	4.65051e-20	2.56164e-19
AT3G16950	LPD1	-	3:5786385-5790525	5786385	5790525	4141	2231	-1.15672	6.20449e-24	4.26924e-23
AT1G67730	KCR1	-	1:25391460-25393610	25391460	25393610	2151	1418	-1.15679	6.66682e-19	3.40728e-18
AT3G47830	AT3G47830	-	3:17647069-17648346	17647069	17648346	1278	882	-1.1571	4.57484e-05	8.48267e-05
AT2G25270	AT2G25270	-	2:10759724-10762568	10759724	10762568	2845	1903	-1.15716	1.672e-11	5.26548e-11
AT1G67660	AT1G67660	-	1:25363535-25365229	25363535	25365229	1695	1400	-1.15726	4.81249e-21	2.8061e-20
AT2G35387	AT2G35387	-	2:14894718-14894796	14894718	14894796	79	79	-1.15773	0.0138988	0.01955
AT3G26780	AT3G26780	-	3:9848628-9850472	9848628	9850472	1845	1514	-1.15868	1.66306e-23	1.11355e-22
AT4G21740	AT4G21740	-	4:11545926-11546434	11545926	11546434	509	509	-1.15896	5.24317e-05	9.6837e-05
AT5G47930	AT5G47930	-	5:19406163-19407400	19406163	19407400	1238	586	-1.15908	1.44777e-16	6.41323e-16
AT5G45470	AT5G45470	-	5:18421985-18425042	18421985	18425042	3058	3058	-1.15939	1.498e-20	8.51468e-20
AT2G02540	ATHB21	-	2:683647-685309	683647	685309	1663	1205	-1.15989	1.32348e-06	2.83074e-06
AT1G15410	AT1G15410	-	1:5298324-5300927	5298324	5300927	2604	2306	-1.16067	2.85972e-17	1.32476e-16
AT3G55010	PUR5	-	3:20386619-20388806	20386619	20388806	2188	1626	-1.16072	5.42425e-20	2.97718e-19
AT3G60770	AT3G60770	-	3:22460189-22461779	22460189	22461779	1591	915	-1.16088	5.38207e-19	2.76991e-18
AT4G19006	AT4G19006	-	4:10409183-10411465	10409183	10411465	2283	1445	-1.16094	4.99623e-19	2.57839e-18
AT5G19820	emb2734	-	5:6695224-6701311	6695224	6701311	6088	3922	-1.16113	8.7933e-16	3.72204e-15
AT2G43360	BIO2	-	2:18010751-18013238	18010751	18013238	2488	1413	-1.16203	6.79551e-21	3.93122e-20
AT1G05470	CVP2	-	1:1607357-1611703	1607357	1611703	4347	2696	-1.1624	1.74356e-06	3.68916e-06
AT5G38060	AT5G38060	-	5:15189444-15190132	15189444	15190132	689	619	-1.16289	0.00271514	0.00416373
AT4G26690	GPDL2	-	4:13456434-13460060	13456434	13460060	3627	2809	-1.16293	3.69596e-18	1.79774e-17
AT4G14800	PBD2	-	4:8500266-8502240	8500266	8502240	1975	962	-1.16345	1.1876e-20	6.78224e-20
AT5G10910	AT5G10910	-	5:3439553-3441582	3439553	3441582	2030	1405	-1.16396	7.79492e-28	6.52868e-27
AT1G50670	AT1G50670	-	1:18774856-18776959	18774856	18776959	2104	1048	-1.16397	8.70337e-20	4.70978e-19
AT4G38310	AT4G38310	AT4G38320	4:17948482-17948844	17948482	17948844	363	363	-1.16399	0.0137495	0.0193512
AT5G44600	AT5G44600	-	5:17989861-17991672	17989861	17991672	1812	1161	-1.16417	1.21089e-11	3.85784e-11
AT5G11520	YLS4	-	5:3685089-3687764	3685089	3687764	2676	1561	-1.16419	7.95602e-20	4.31917e-19
AT1G12890	AT1G12890	-	1:4391734-4392393	4391734	4392393	660	660	-1.16511	0.000129882	0.000229874
AT5G52280	AT5G52280	-	5:21226833-21230254	21226833	21230254	3422	2833	-1.16541	5.89487e-12	1.91742e-11
AT3G01410	AT3G01410	-	3:153356-155642	153356	155642	2287	1382	-1.16543	1.85752e-09	5.02031e-09
AT4G29520	AT4G29520	-	4:14493911-14495745	14493911	14495745	1835	1154	-1.16588	4.67243e-21	2.72725e-20
AT2G45470	FLA8	-	2:18742540-18744111	18742540	18744111	1572	1572	-1.16595	2.89531e-14	1.1058e-13
AT4G01575	AT4G01575	-	4:681862-682601	681862	682601	740	740	-1.16596	0.00548201	0.0080831
AT4G31210	AT4G31210	-	4:15165156-15172738	15165156	15172738	7583	4183	-1.16617	1.59743e-12	5.40039e-12
AT5G11630	AT5G11630	AT5G11640	5:3740460-3742139	3740460	3742139	1680	753	-1.16681	3.69726e-21	2.17228e-20
AT2G40160	TBL30	-	2:16777390-16779408	16777390	16779408	2019	1687	-1.16746	1.34517e-05	2.62353e-05
AT2G35744	AT2G35744	-	2:15029712-15029790	15029712	15029790	79	79	-1.16804	2.94541e-08	7.23967e-08
AT3G24530	AT3G24530	-	3:8945425-8947938	8945425	8947938	2514	1851	-1.16812	2.05403e-14	7.93604e-14
AT3G49680	BCAT3	-	3:18422649-18425693	18422649	18425693	3045	1581	-1.16842	7.98865e-22	4.85021e-21
AT1G67320	AT1G67320	-	1:25205279-25209033	25205279	25209033	3755	1781	-1.16844	5.64101e-12	1.83696e-11
AT1G79710	AT1G79710	-	1:29995116-29998058	29995116	29998058	2943	2585	-1.16847	1.23156e-16	5.48883e-16
AT1G12420	ACR8	-	1:4226362-4229138	4226362	4229138	2777	1858	-1.16862	3.35406e-05	6.31104e-05
AT5G57890	AT5G57890	-	5:23447407-23449679	23447407	23449679	2273	1120	-1.16894	1.42106e-18	7.09776e-18
AT5G46800	BOU	-	5:18988631-18990772	18988631	18990772	2142	1331	-1.16922	1.50515e-13	5.48853e-13
AT3G52960	AT3G52960	-	3:19639668-19640619	19639668	19640619	952	952	-1.17033	5.57141e-14	2.09293e-13
AT1G29890	AT1G29890	-	1:10463403-10467170	10463403	10467170	3768	1987	-1.1706	1.8571e-13	6.71834e-13
AT3G08600	AT3G08600	-	3:2612394-2613823	2612394	2613823	1430	1430	-1.17069	5.32679e-05	9.82957e-05
AT1G62150	AT1G62150	-	1:22970029-22971764	22970029	22971764	1736	1736	-1.17128	9.10989e-15	3.61131e-14
AT2G01250	AT2G01250	-	2:132697-134455	132697	134455	1759	1081	-1.17156	6.41278e-20	3.50385e-19
AT3G56490	HINT1	-	3:20941502-20943469	20941502	20943469	1968	814	-1.17248	8.35423e-18	3.99695e-17
AT3G13120	AT3G13120	-	3:4219775-4221666	4219775	4221666	1892	1079	-1.17289	7.05123e-21	4.07498e-20
AT1G19350	BES1	-	1:6688522-6690414	6688522	6690414	1893	1576	-1.17323	5.59793e-14	2.10102e-13
AT5G59600	AT5G59600	-	5:24011000-24013025	24011000	24013025	2026	2026	-1.17479	1.22065e-09	3.34824e-09
AT2G27830	AT2G27830	-	2:11860218-11861475	11860218	11861475	1258	1258	-1.17482	1.02783e-19	5.53904e-19
AT1G74030	ENO1	-	1:27839184-27841939	27839184	27841939	2756	1753	-1.1754	3.61091e-16	1.56202e-15
AT5G14600	AT5G14600	-	5:4706945-4709143	4706945	4709143	2199	1241	-1.17698	8.27381e-16	3.50477e-15
AT1G07790	HTB1	-	1:2412980-2413708	2412980	2413708	729	729	-1.17721	3.73696e-24	2.5999e-23
AT1G36280	AT1G36280	-	1:13640508-13643126	13640508	13643126	2619	1894	-1.17778	9.52921e-18	4.54369e-17
AT5G02590	AT5G02590	-	5:583086-584179	583086	584179	1094	1094	-1.17793	1.82509e-25	1.36154e-24
AT3G24240	AT3G24240	-	3:8780424-8784368	8780424	8784368	3945	3771	-1.17936	1.73279e-18	8.61155e-18
AT3G25400	AT3G25400	-	3:9213156-9214281	9213156	9214281	1126	643	-1.17994	5.67757e-07	1.25448e-06
AT2G41680	NTRC	-	2:17376155-17379055	17376155	17379055	2901	1811	-1.17999	1.65345e-30	1.57501e-29
AT3G27820	ATMDAR4	-	3:10315114-10318056	10315114	10318056	2943	1777	-1.18019	2.60571e-20	1.46049e-19
AT1G48520	GATB	-	1:17940088-17942822	17940088	17942822	2735	2106	-1.18036	4.27406e-20	2.36428e-19
AT3G13150	AT3G13150	-	3:4227740-4229651	4227740	4229651	1912	1912	-1.18039	1.15571e-18	5.79466e-18
AT4G14420	AT4G14420	-	4:8301946-8303915	8301946	8303915	1970	879	-1.18053	2.67672e-22	1.66945e-21
AT1G44790	AT1G44790	-	1:16912154-16913664	16912154	16913664	1511	931	-1.18234	4.74011e-12	1.55045e-11
AT3G17830	AT3G17830	-	3:6101789-6104650	6101789	6104650	2862	1780	-1.18261	2.50234e-16	1.09196e-15
AT3G49180	RID3	-	3:18229749-18232004	18229749	18232004	2256	1508	-1.18414	1.63014e-23	1.09238e-22
AT1G80450	AT1G80450	-	1:30243930-30244783	30243930	30244783	854	854	-1.18437	1.86278e-05	3.58555e-05
AT4G02990	AT4G02990	-	4:1321859-1324004	1321859	1324004	2146	1914	-1.18606	5.70076e-24	3.92742e-23
AT3G18210	AT3G18210	-	3:6237930-6240605	6237930	6240605	2676	1728	-1.18679	3.92723e-21	2.3042e-20
AT2G34640	HMR	-	2:14581886-14584699	14581886	14584699	2814	1935	-1.18712	2.63252e-22	1.64309e-21
AT3G12965	AT3G12965	-	3:4136961-4137674	4136961	4137674	714	374	-1.18732	4.84812e-10	1.3753e-09
AT4G19180	AT4G19180	-	4:10485325-10488413	10485325	10488413	3089	2753	-1.18739	2.05762e-15	8.51364e-15
AT2G18520	AT2G18520	-	2:8033882-8035363	8033882	8035363	1482	1482	-1.18755	5.00072e-17	2.27485e-16
AT3G14870	AT3G14870	-	3:5002367-5005739	5002367	5005739	3373	2105	-1.18831	3.00441e-21	1.77321e-20
AT2G35859	AT2G35859	-	2:15059337-15061100	15059337	15061100	1764	1764	-1.18892	3.67364e-06	7.55848e-06
AT2G46330	AGP16	-	2:19018508-19019255	19018508	19019255	748	748	-1.18958	1.98028e-15	8.20569e-15
AT4G09170	AT4G09170	-	4:5842993-5843783	5842993	5843783	791	791	-1.18973	0.000256139	0.000439322
AT5G59750	AT5G59750	-	5:24073275-24075542	24073275	24075542	2268	1885	-1.1898	1.51707e-14	5.91554e-14
AT4G21070	ATBRCA1	-	4:11248078-11252724	11248078	11252724	4647	3013	-1.18982	2.39949e-06	5.00568e-06
AT1G20220	AT1G20220	-	1:7004879-7007651	7004879	7007651	2773	1387	-1.18985	1.69025e-19	8.99994e-19
AT5G03160	ATP58IPK	-	5:750109-752805	750109	752805	2697	1760	-1.1903	1.69402e-22	1.06955e-21
AT5G09995	AT5G09995	-	5:3125038-3126378	3125038	3126378	1341	997	-1.19054	1.35453e-12	4.60496e-12
AT5G23070	AT5G23070	-	5:7741898-7742978	7741898	7742978	1081	1081	-1.19071	8.84604e-24	6.02563e-23
AT3G10090	AT3G10090	-	3:3108810-3110026	3108810	3110026	1217	449	-1.19072	4.05683e-16	1.75179e-15
AT5G24960	CYP71A14	-	5:8599988-8603194	8599988	8603194	3207	1494	-1.19075	3.86817e-09	1.01877e-08
AT5G10390	AT5G10390	-	5:3268847-3269550	3268847	3269550	704	704	-1.19142	1.75443e-13	6.35644e-13
AT1G79850	CS17	-	1:30041243-30041952	30041243	30041952	710	710	-1.19157	5.63282e-11	1.71456e-10
AT3G12770	MEF22	-	3:4057012-4059214	4057012	4059214	2203	2121	-1.19183	2.82983e-15	1.16122e-14
AT1G71960	ABCG25	-	1:27082394-27088248	27082394	27088248	5855	2267	-1.19228	4.61378e-20	2.54224e-19
AT1G03150	AT1G03150	-	1:756414-758612	756414	758612	2199	743	-1.19298	6.64146e-20	3.62645e-19
AT4G22580	AT4G22580	-	4:11889098-11890725	11889098	11890725	1628	1628	-1.19313	1.97836e-06	4.16721e-06
AT2G32460	ATM1	-	2:13782208-13784471	13782208	13784471	2264	1792	-1.19354	3.7025e-24	2.57698e-23
AT5G65010	ASN2	-	5:25969189-25972575	25969189	25972575	3387	2072	-1.19384	7.67146e-20	4.17003e-19
AT5G26780	SHM2	-	5:9418195-9422156	9418195	9422156	3962	2137	-1.19395	2.0302e-19	1.07291e-18
AT1G31200	ATPP2-A9	-	1:11146923-11147678	11146923	11147678	756	543	-1.19436	0.000357055	0.00060222
AT1G22400	ATUGT85A1	-	1:7903660-7906673	7903660	7906673	3014	1727	-1.19485	5.18437e-20	2.84829e-19
AT4G36660	AT4G36660	-	4:17285732-17287429	17285732	17287429	1698	909	-1.19563	2.84982e-19	1.49485e-18
AT1G09812	AT1G09812	-	1:3187817-3188580	3187817	3188580	764	387	-1.19563	0.0067055	0.00980765
AT2G03880	REME1	-	2:1181537-1183703	1181537	1183703	2167	2167	-1.19565	1.55503e-06	3.30346e-06
AT1G66160	ATCMPG1	-	1:24637196-24638608	24637196	24638608	1413	1413	-1.19602	0.00230205	0.00355828
AT4G35260	IDH1	-	4:16774195-16776325	16774195	16776325	2131	1495	-1.19653	7.78235e-27	6.20499e-26
AT2G39870	AT2G39870	-	2:16643381-16645377	16643381	16645377	1997	1736	-1.19814	4.6453e-19	2.39948e-18
AT5G21280	AT5G21280	-	5:7263994-7265678	7263994	7265678	1685	1173	-1.19822	2.61183e-21	1.5469e-20
AT4G25740	AT4G25740	-	4:13107250-13108827	13107250	13108827	1578	848	-1.19843	7.15153e-20	3.89742e-19
AT4G31600	AT4G31600	-	4:15314884-15317135	15314884	15317135	2252	1634	-1.19851	2.72472e-13	9.74465e-13
AT2G45070	SEC61.BETA	-	2:18587017-18588377	18587017	18588377	1361	751	-1.19884	9.39161e-17	4.20894e-16
AT2G36120	DOT1	-	2:15165437-15166465	15165437	15166465	1029	1029	-1.20039	0.000264299	0.000452676
AT1G21090	AT1G21090	-	1:7384629-7386558	7384629	7386558	1930	1313	-1.20056	2.37062e-24	1.66989e-23
AT3G53380	AT3G53380	-	3:19789062-19791416	19789062	19791416	2355	2355	-1.20057	1.80862e-10	5.30398e-10
AT1G12400	AT1G12400	-	1:4221863-4222837	4221863	4222837	975	607	-1.20124	9.34452e-08	2.20853e-07
AT5G21060	AT5G21060	-	5:7148978-7152876	7148978	7152876	3899	1447	-1.2013	1.74694e-20	9.89307e-20
AT1G25360	AT1G25360	-	1:8894428-8896800	8894428	8896800	2373	2373	-1.20146	3.88444e-11	1.19549e-10
AT1G50010	TUA2	-	1:18517586-18520000	18517586	18520000	2415	1775	-1.20233	3.79951e-19	1.97586e-18
AT1G77350	AT1G77350	-	1:29070253-29071899	29070253	29071899	1647	849	-1.20234	3.79183e-20	2.10234e-19
AT2G27610	AT2G27610	-	2:11783927-11786533	11783927	11786533	2607	2607	-1.20255	2.50832e-08	6.20281e-08
AT5G49810	MMT	-	5:20239343-20246380	20239343	20246380	7038	3625	-1.20288	1.55861e-19	8.3147e-19
AT1G29530	AT1G29530	-	1:10324745-10326735	10324745	10326735	1991	1127	-1.20302	8.3364e-11	2.50551e-10
AT1G42480	AT1G42480	-	1:15936207-15938863	15936207	15938863	2657	1105	-1.20342	7.23462e-22	4.4003e-21
AT3G19002	AT3G19002	-	3:6554531-6555657	6554531	6555657	1127	1009	-1.20397	5.57511e-06	1.12466e-05
AT2G02070	AtIDD5	-	2:505487-509425	505487	509425	3939	2116	-1.20424	4.52135e-20	2.49293e-19
AT4G37740	AtGRF2	-	4:17725337-17727730	17725337	17727730	2394	1925	-1.20468	1.61174e-24	1.15065e-23
AT2G05710	ACO3	-	2:2141399-2146678	2141399	2146678	5280	3493	-1.20482	3.96778e-17	1.81619e-16
AT3G04120	GAPC	-	3:1080950-1083530	1080950	1083530	2581	1543	-1.2049	3.40122e-21	2.00043e-20
AT1G50055	TAS1B	-	1:18549204-18550042	18549204	18550042	839	839	-1.20588	2.68068e-09	7.13568e-09
AT3G10270	GYRB1	-	3:3173580-3179786	3173580	3179786	6207	2574	-1.20594	2.32888e-26	1.81246e-25
AT5G15860	ATPCME	-	5:5178505-5181383	5178505	5181383	2879	1808	-1.20598	8.92817e-28	7.45571e-27
AT3G02880	AT3G02880	-	3:634653-637284	634653	637284	2632	2352	-1.20657	1.29875e-17	6.12708e-17
AT5G65270	AtRABA4a	-	5:26083328-26084714	26083328	26084714	1387	954	-1.20667	2.34249e-27	1.90723e-26
AT5G56260	AT5G56260	-	5:22775325-22777304	22775325	22777304	1980	1013	-1.20675	7.05349e-15	2.81857e-14
AT4G31490	AT4G31490	-	4:15268533-15273147	15268533	15273147	4615	3306	-1.20725	5.74052e-13	2.00598e-12
AT1G07610	MT1C	-	1:2341542-2342123	2341542	2342123	582	457	-1.20741	9.79431e-07	2.11789e-06
AT5G46290	KASI	-	5:18774086-18776742	18774086	18776742	2657	1936	-1.20826	2.49379e-25	1.85061e-24
AT3G18040	MPK9	-	3:6174719-6178465	6174719	6178465	3747	2363	-1.20867	5.37764e-15	2.1668e-14
AT5G54600	AT5G54600	-	5:22182978-22184567	22182978	22184567	1590	829	-1.20965	6.48152e-23	4.19873e-22
AT1G32500	ATNAP6	-	1:11749823-11752106	11749823	11752106	2284	1808	-1.20996	1.45469e-28	1.2621e-27
AT3G57650	LPAT2	-	3:21349507-21353174	21349507	21353174	3668	1749	-1.21018	1.27725e-23	8.61353e-23
AT2G43130	ARA4	-	2:17929654-17930936	17929654	17930936	1283	922	-1.21115	9.48896e-24	6.44773e-23
AT5G22800	EMB86	-	5:7616073-7619981	7616073	7619981	3909	3105	-1.21134	2.00357e-18	9.90782e-18
AT2G40205	AT2G40205	-	2:16792317-16792531	16792317	16792531	215	116	-1.21138	1.4084e-10	4.15911e-10
AT2G36990	SIGF	-	2:15537258-15540139	15537258	15540139	2882	2011	-1.21174	4.46255e-26	3.44449e-25
AT3G28480	AT3G28480	-	3:10676033-10678388	10676033	10678388	2356	1373	-1.21208	8.31408e-17	3.73295e-16
AT4G31790	AT4G31790	-	4:15377211-15379025	15377211	15379025	1815	1597	-1.21262	5.54388e-32	5.68735e-31
AT4G29260	AT4G29260	-	4:14422152-14423603	14422152	14423603	1452	1120	-1.21282	6.12438e-16	2.61522e-15
AT1G64220	TOM7-2	-	1:23833088-23833321	23833088	23833321	234	234	-1.21314	4.94192e-15	1.99646e-14
AT1G74510	AT1G74510	-	1:28005365-28007739	28005365	28007739	2375	2348	-1.2132	6.28786e-14	2.35319e-13
AT1G28680	AT1G28680	-	1:10078189-10080029	10078189	10080029	1841	1655	-1.21359	7.34163e-17	3.30774e-16
AT5G15581	AT5G15581	-	5:5071621-5072492	5071621	5072492	872	872	-1.21368	0.0090519	0.0130224
AT1G32090	AT1G32090	-	1:11540025-11544131	11540025	11544131	4107	2730	-1.21487	4.30933e-21	2.51965e-20
AT5G27820	AT5G27820	-	5:9859854-9861129	9859854	9861129	1276	648	-1.21497	3.44991e-17	1.586e-16
AT1G53500	MUM4	-	1:19966944-19969757	19966944	19969757	2814	2526	-1.21533	6.69083e-18	3.21399e-17
AT1G12020	AT1G12020	-	1:4062462-4063337	4062462	4063337	876	876	-1.21543	4.55136e-20	2.50866e-19
AT1G56330	ATSARA1B	-	1:21086555-21088549	21086555	21088549	1995	943	-1.21572	1.79708e-23	1.20044e-22
AT5G19550	ASP2	-	5:6598017-6601819	6598017	6601819	3803	1624	-1.2162	8.12288e-22	4.92994e-21
AT2G39290	PGS1	-	2:16407239-16409123	16407239	16409123	1885	1209	-1.21664	2.06743e-22	1.2995e-21
AT1G70600	AT1G70600	-	1:26620923-26621659	26620923	26621659	737	737	-1.2168	1.00969e-16	4.51787e-16
AT1G10370	GST30B	-	1:3397081-3398358	3397081	3398358	1278	962	-1.21688	7.30284e-07	1.59813e-06
AT2G30860	ATGSTF9	-	2:13138997-13140245	13138997	13140245	1249	971	-1.2174	1.87974e-19	9.98067e-19
AT4G02940	AT4G02940	-	4:1306503-1310946	1306503	1310946	4444	2112	-1.21755	8.65352e-26	6.58921e-25
AT3G03060	AT3G03060	-	3:692056-695648	692056	695648	3593	2243	-1.2179	5.07829e-21	2.95803e-20
AT2G20610	RTY1	-	2:8877960-8880388	8877960	8880388	2429	1749	-1.21806	1.73099e-27	1.42581e-26
AT5G65650	AT5G65650	-	5:26239502-26241515	26239502	26241515	2014	964	-1.2181	1.84427e-15	7.66273e-15
AT1G10150	AT1G10150	-	1:3325824-3327614	3325824	3327614	1791	1791	-1.2185	6.64613e-07	1.45951e-06
AT2G05715	AT2G05715	-	2:2146547-2147042	2146547	2147042	496	396	-1.21854	1.0057e-06	2.17246e-06
AT1G54770	AT1G54770	-	1:20434639-20436008	20434639	20436008	1370	927	-1.21855	2.90884e-23	1.91886e-22
AT3G49190	AT3G49190	-	3:18231845-18234391	18231845	18234391	2547	1727	-1.21951	9.04951e-07	1.96487e-06
AT2G45740	PEX11D	-	2:18839586-18841403	18839586	18841403	1818	1274	-1.21967	6.38423e-23	4.13887e-22
AT5G61130	PDCB1	-	5:24587213-24589580	24587213	24589580	2368	1042	-1.21993	3.32257e-23	2.18582e-22
AT4G00110	GAE3	-	4:38504-40189	38504	40189	1686	1686	-1.21994	3.89952e-09	1.02687e-08
AT2G46410	CPC	-	2:19049172-19050341	19049172	19050341	1170	584	-1.22	1.18298e-06	2.54126e-06
AT5G38110	ASF1B	-	5:15208470-15210215	15208470	15210215	1746	981	-1.22001	9.06368e-18	4.32903e-17
AT2G19640	ASHR2	-	2:8491388-8492920	8491388	8492920	1533	1533	-1.22039	5.01073e-25	3.67331e-24
AT1G31817	NFD3	-	1:11414749-11416444	11414749	11416444	1696	1216	-1.22183	2.18554e-31	2.17488e-30
AT5G05740	EGY2	-	5:1723836-1727030	1723836	1727030	3195	2029	-1.22185	2.03421e-17	9.49617e-17
AT5G64300	ATGCH	-	5:25718404-25721162	25718404	25721162	2759	2059	-1.2219	6.51663e-30	6.01128e-29
AT2G11890	AT2G11890	-	2:4802783-4804375	4802783	4804375	1593	1095	-1.22202	3.45761e-23	2.27377e-22
AT5G58250	AT5G58250	-	5:23559474-23560513	23559474	23560513	1040	861	-1.22223	2.57344e-17	1.19344e-16
AT2G24630	CSLC08	-	2:10471303-10474503	10471303	10474503	3201	2714	-1.22353	5.16264e-10	1.46232e-09
AT5G51795	AT5G51795	-	5:21043083-21044194	21043083	21044194	1112	1044	-1.22366	5.91248e-05	0.000108665
AT3G06700	AT3G06700	-	3:2117347-2118007	2117347	2118007	661	565	-1.22388	1.16708e-14	4.58569e-14
AT3G13860	HSP60-3A	-	3:4561517-4565279	4561517	4565279	3763	2052	-1.22389	9.2364e-16	3.90471e-15
AT4G37580	HLS1	-	4:17658612-17660878	17658612	17660878	2267	1846	-1.22455	5.57415e-28	4.70357e-27
AT1G77390	TAM	-	1:29081904-29084285	29081904	29084285	2382	1477	-1.22505	2.43597e-05	4.64447e-05
AT4G01840	ATKCO5	-	4:793261-795139	793261	795139	1879	1575	-1.2251	1.71349e-06	3.62735e-06
AT1G20410	AT1G20410	-	1:7078898-7082547	7078898	7082547	3650	1709	-1.22512	3.12876e-21	1.84467e-20
AT2G19750	AT2G19750	-	2:8514954-8516138	8514954	8516138	1185	604	-1.22523	1.78398e-17	8.35568e-17
AT1G14360	ATUTR3	-	1:4911093-4913152	4911093	4913152	2060	1388	-1.22548	7.27759e-24	4.98534e-23
AT2G40940	ERS	-	2:17084356-17087297	17084356	17087297	2942	2364	-1.2256	2.45357e-29	2.2056e-28
AT2G29550	TUB7	-	2:12644047-12646037	12644047	12646037	1991	1666	-1.22576	9.83025e-30	8.98955e-29
AT5G65700	BAM1	-	5:26281711-26285413	26281711	26285413	3703	3595	-1.22618	2.70903e-19	1.42144e-18
AT2G20680	MAN2	-	2:8920467-8923173	8920467	8923173	2707	1966	-1.2264	3.76869e-07	8.4516e-07
AT4G16610	AT4G16610	-	4:9354321-9355287	9354321	9355287	967	967	-1.22679	0.000493122	0.000821158
AT1G67830	FXG1	-	1:25431586-25432990	25431586	25432990	1405	1256	-1.22699	3.18338e-13	1.13228e-12
AT2G48030	AT2G48030	-	2:19647523-19650148	19647523	19650148	2626	1788	-1.22706	1.50614e-08	3.7876e-08
AT3G25220	FKBP15-1	-	3:9182616-9184679	9182616	9184679	2064	753	-1.22725	2.21817e-25	1.64897e-24
AT2G16600	ROC3	-	2:7200807-7201574	7200807	7201574	768	768	-1.22763	7.23766e-23	4.67424e-22
AT1G31800	CYP97A3	-	1:11396402-11399714	11396402	11399714	3313	2070	-1.22764	1.74766e-23	1.16928e-22
AT3G03270	AT3G03270	-	3:761310-763115	761310	763115	1806	1020	-1.22767	1.76207e-18	8.7519e-18
AT4G03295	AT4G03295	-	4:1445879-1445954	1445879	1445954	76	76	-1.228	0.000222104	0.000383511
AT2G39460	ATRPL23A	-	2:16474149-16476108	16474149	16476108	1960	1559	-1.22802	1.05844e-17	5.02276e-17
AT5G54630	AT5G54630	-	5:22192499-22194308	22192499	22194308	1810	1575	-1.22829	1.16443e-10	3.45673e-10
AT3G12685	AT3G12685	-	3:4029183-4030355	4029183	4030355	1173	798	-1.22851	6.98148e-06	1.39512e-05
AT1G64580	AT1G64580	-	1:23984790-23986731	23984790	23986731	1942	1942	-1.22851	9.47833e-15	3.75034e-14
AT5G57490	VDAC4	-	5:23283680-23285934	23283680	23285934	2255	1301	-1.229	4.58706e-25	3.36563e-24
AT4G20320	AT4G20320	-	4:10974463-10979464	10974463	10979464	5002	2417	-1.2294	4.57625e-22	2.81374e-21
AT5G60570	AT5G60570	-	5:24347928-24350117	24347928	24350117	2190	1849	-1.23015	2.44467e-29	2.19878e-28
AT1G55480	ZKT	-	1:20713684-20715547	20713684	20715547	1864	1342	-1.23041	5.49488e-12	1.7911e-11
AT5G51460	ATTPPA	-	5:20900977-20904539	20900977	20904539	3563	1773	-1.2305	1.54194e-13	5.6142e-13
AT3G04630	WDL1	-	3:1258545-1260871	1258545	1260871	2327	1329	-1.2306	2.01172e-19	1.06413e-18
AT5G18280	ATAPY2	-	5:6050514-6054875	6050514	6054875	4362	2178	-1.23064	1.80953e-23	1.2078e-22
AT1G63660	AT1G63660	-	1:23603935-23607275	23603935	23607275	3341	1992	-1.23079	7.07315e-21	4.08625e-20
AT1G06850	AtbZIP52	-	1:2105048-2106749	2105048	2106749	1702	1430	-1.23095	4.26878e-08	1.0364e-07
AT2G20290	XIG	-	2:8743275-8751878	8743275	8751878	8604	4482	-1.23121	3.88954e-08	9.46768e-08
AT2G17972	AT2G17972	-	2:7821585-7822330	7821585	7822330	746	746	-1.23183	2.99465e-17	1.38385e-16
AT5G54180	PTAC15	-	5:21988457-21990228	21988457	21990228	1772	1635	-1.23235	1.48404e-13	5.41619e-13
AT4G01037	WTF1	-	4:451251-453243	451251	453243	1993	1923	-1.23251	1.67648e-24	1.19486e-23
AT1G29785	AT1G29785	-	1:10427613-10429133	10427613	10429133	1521	883	-1.23267	2.29032e-12	7.66928e-12
AT3G49240	emb1796	-	3:18255979-18258100	18255979	18258100	2122	2122	-1.23329	3.51942e-28	2.99966e-27
AT5G27470	AT5G27470	-	5:9695008-9697389	9695008	9697389	2382	1670	-1.23369	8.84625e-21	5.08629e-20
AT4G21760	BGLU47	-	4:11561229-11563950	11561229	11563950	2722	1687	-1.23408	2.39846e-08	5.93897e-08
AT3G13275	AT3G13275	-	3:4289194-4289842	4289194	4289842	649	649	-1.23413	0.000931954	0.00150455
AT4G36130	AT4G36130	-	4:17097565-17098879	17097565	17098879	1315	1048	-1.23422	5.42232e-22	3.32188e-21
AT3G49060	AT3G49060	AT3G49055	3:18186898-18191992	18186898	18191992	5095	2888	-1.23455	7.28957e-12	2.35613e-11
AT2G14750	APK	-	2:6314032-6315766	6314032	6315766	1735	1192	-1.23566	1.989e-24	1.40987e-23
AT3G11750	FOLB1	-	3:3715071-3715904	3715071	3715904	834	441	-1.23584	4.97854e-06	1.00912e-05
AT2G05990	MOD1	-	2:2322222-2325146	2322222	2325146	2925	1642	-1.23625	3.7207e-23	2.44394e-22
AT1G77280	AT1G77280	-	1:29031468-29035882	29031468	29035882	4415	2385	-1.23644	5.7667e-23	3.75579e-22
AT4G25840	GPP1	-	4:13139015-13140960	13139015	13140960	1946	1149	-1.23676	1.1712e-13	4.30323e-13
AT4G34570	THY-2	-	4:16511001-16514343	16511001	16514343	3343	1957	-1.23712	1.49328e-25	1.11893e-24
AT3G07810	AT3G07810	-	3:2492273-2495750	2492273	2495750	3478	2518	-1.23763	9.65063e-22	5.83623e-21
AT3G26700	AT3G26700	-	3:9809950-9812664	9809950	9812664	2715	2006	-1.23854	7.64301e-09	1.96945e-08
AT3G10520	ATGLB2	-	3:3276226-3277860	3276226	3277860	1635	862	-1.23876	1.87705e-27	1.54084e-26
AT5G18790	AT5G18790	-	5:6266092-6266907	6266092	6266907	816	462	-1.23908	1.2347e-13	4.52868e-13
AT2G29530	TIM10	-	2:12640800-12642387	12640800	12642387	1588	692	-1.23951	2.46733e-22	1.54398e-21
AT1G48230	AT1G48230	-	1:17805761-17808885	17805761	17808885	3125	1760	-1.24027	3.57505e-30	3.33049e-29
AT1G29520	AT1G29520	-	1:10323655-10324743	10323655	10324743	1089	775	-1.24045	0.00399484	0.00599899
AT5G06050	AT5G06050	-	5:1820132-1823771	1820132	1823771	3640	2312	-1.24089	1.13665e-27	9.44529e-27
AT5G64120	AT5G64120	-	5:25659306-25661002	25659306	25661002	1697	1288	-1.24099	5.65033e-05	0.000104062
AT4G17520	AT4G17520	-	4:9771297-9773592	9771297	9773592	2296	1561	-1.24114	2.24852e-23	1.49199e-22
AT1G69370	CM3	-	1:26079956-26081727	26079956	26081727	1772	1261	-1.24115	6.14595e-16	2.62377e-15
AT5G64670	AT5G64670	-	5:25852267-25853989	25852267	25853989	1723	1223	-1.24188	1.4455e-25	1.08505e-24
AT5G39100	GLP6	-	5:15653090-15654020	15653090	15654020	931	835	-1.24232	0.00044889	0.000750604
AT5G19490	AT5G19490	-	5:6576769-6578273	6576769	6578273	1505	795	-1.24259	1.47404e-12	4.99721e-12
AT5G67150	AT5G67150	-	5:26795771-26797312	26795771	26797312	1542	1542	-1.24291	1.38131e-08	3.48613e-08
AT1G68440	AT1G68440	-	1:25658033-25659273	25658033	25659273	1241	1241	-1.24321	5.77765e-07	1.27541e-06
AT2G38610	AT2G38610	-	2:16147113-16149873	16147113	16149873	2761	1535	-1.24332	1.66332e-30	1.58352e-29
AT4G16130	ARA1	-	4:9120867-9127938	9120867	9127938	7072	3410	-1.24358	2.40452e-17	1.11786e-16
AT5G08160	ATPK3	-	5:2625559-2628110	2625559	2628110	2552	1556	-1.24414	2.86178e-28	2.44406e-27
AT4G34740	ATASE2	-	4:16574577-16576671	16574577	16576671	2095	2095	-1.24434	3.98692e-28	3.38618e-27
AT5G16870	AT5G16870	-	5:5546811-5548736	5546811	5548736	1926	729	-1.24535	3.86519e-15	1.57237e-14
AT5G20160	AT5G20160	-	5:6803782-6805201	6803782	6805201	1420	924	-1.24545	3.13404e-21	1.84714e-20
AT2G41190	AT2G41190	-	2:17167279-17170407	17167279	17170407	3129	2155	-1.24629	8.682e-07	1.88774e-06
AT2G31570	ATGPX2	-	2:13437974-13439881	13437974	13439881	1908	853	-1.24694	5.37449e-24	3.70869e-23
AT1G70480	AT1G70480	-	1:26561824-26563809	26561824	26563809	1986	1644	-1.24837	2.57752e-11	8.02787e-11
AT5G12850	AT5G12850	-	5:4056187-4059580	4056187	4059580	3394	2773	-1.24856	1.64799e-26	1.29206e-25
AT4G14548	AT4G14548	-	4:8347010-8347764	8347010	8347764	755	755	-1.24987	2.99557e-05	5.66295e-05
AT5G55220	AT5G55220	-	5:22397616-22400842	22397616	22400842	3227	1869	-1.25031	7.45959e-19	3.79298e-18
AT3G52930	AT3G52930	-	3:19626748-19629073	19626748	19629073	2326	1911	-1.25088	7.32196e-20	3.98517e-19
AT2G30200	AT2G30200	-	2:12882955-12885768	12882955	12885768	2814	1694	-1.25171	1.22995e-27	1.02056e-26
AT1G14810	AT1G14810	-	1:5102424-5104695	5102424	5104695	2272	1450	-1.25207	2.29906e-24	1.62083e-23
AT3G17680	AT3G17680	-	3:6042947-6044504	6042947	6044504	1558	1318	-1.25246	2.02511e-10	5.92345e-10
AT1G77740	PIP5K2	-	1:29220538-29224220	29220538	29224220	3683	2698	-1.25292	1.19314e-18	5.97699e-18
AT3G54690	AT3G54690	-	3:20246539-20248140	20246539	20248140	1602	1430	-1.25308	4.52859e-13	1.59433e-12
AT1G11790	ADT1	-	1:3981248-3985215	3981248	3985215	3968	1746	-1.25311	1.34822e-10	3.98556e-10
AT4G25260	AT4G25260	-	4:12935710-12936658	12935710	12936658	949	949	-1.25417	4.18115e-22	2.57361e-21
AT1G80760	NIP6;1	-	1:30350539-30352208	30350539	30352208	1670	1212	-1.25443	2.58616e-05	4.91919e-05
AT4G17770	ATTPS5	-	4:9876238-9880254	9876238	9880254	4017	3052	-1.25455	3.50479e-14	1.33256e-13
AT3G46200	aTNUDT9	-	3:16969266-16971204	16969266	16971204	1939	1140	-1.25472	1.55697e-07	3.61571e-07
AT2G37790	AT2G37790	-	2:15838764-15840932	15838764	15840932	2169	1199	-1.25474	3.99506e-19	2.07437e-18
AT2G47160	BOR1	-	2:19357478-19361147	19357478	19361147	3670	2812	-1.25502	6.43994e-25	4.69461e-24
AT3G47860	CHL	-	3:17656670-17658316	17656670	17658316	1647	1217	-1.25546	4.02424e-09	1.0584e-08
AT3G45210	AT3G45210	-	3:16557273-16557970	16557273	16557970	698	698	-1.25584	8.42678e-05	0.000152377
AT5G46880	HB-7	-	5:19031350-19035731	19031350	19035731	4382	3014	-1.2562	1.40175e-11	4.44251e-11
AT1G79260	AT1G79260	-	1:29813244-29814309	29813244	29814309	1066	782	-1.25715	1.85946e-12	6.26245e-12
AT3G28760	AT3G28760	-	3:10792955-10795312	10792955	10795312	2358	1514	-1.25721	5.13722e-13	1.80223e-12
AT3G07230	AT3G07230	-	3:2299774-2300267	2299774	2300267	494	371	-1.25751	1.02118e-16	4.56563e-16
AT3G62600	ATERDJ3B	-	3:23150790-23153510	23150790	23153510	2721	1453	-1.25752	3.30325e-25	2.43634e-24
AT2G04530	CPZ	-	2:1576709-1578741	1576709	1578741	2033	1294	-1.25819	9.14893e-28	7.63252e-27
AT4G05440	EDA35	-	4:2757214-2758275	2757214	2758275	1062	1062	-1.25937	2.47175e-22	1.54617e-21
AT4G15258	SNOR37-2	-	4:8713226-8713353	8713226	8713353	128	128	-1.25947	0.000903219	0.00146039
AT4G27840	AT4G27840	-	4:13865045-13866287	13865045	13866287	1243	1243	-1.25981	1.3308e-12	4.52611e-12
AT1G78190	AT1G78190	-	1:29418620-29418994	29418620	29418994	375	375	-1.25996	1.84511e-16	8.11647e-16
AT2G19720	rps15ab	-	2:8510020-8511339	8510020	8511339	1320	674	-1.26032	6.30098e-18	3.03261e-17
AT5G30510	RPS1	-	5:11619026-11621298	11619026	11621298	2273	1562	-1.26066	5.72139e-21	3.31778e-20
AT1G74750	AT1G74750	-	1:28086800-28089367	28086800	28089367	2568	2568	-1.26071	2.0099e-12	6.75569e-12
AT5G26710	AT5G26710	-	5:9305513-9308440	9305513	9308440	2928	2513	-1.26102	3.37414e-16	1.46334e-15
AT1G03290	AT1G03290	-	1:807361-810868	807361	810868	3508	2194	-1.26163	4.01936e-07	8.99229e-07
AT5G42240	scpl42	-	5:16888226-16891192	16888226	16891192	2967	1761	-1.26276	2.13576e-23	1.4194e-22
AT1G17920	HDG12	-	1:6161872-6165382	6161872	6165382	3511	2755	-1.26277	1.80581e-11	5.6742e-11
AT3G54560	HTA11	-	3:20196266-20197650	20196266	20197650	1385	689	-1.26298	1.37539e-12	4.67307e-12
AT2G35850	AT2G35850	AT2G35840	2:15056753-15056995	15056753	15056995	243	243	-1.26314	0.0101845	0.0145589
AT2G47780	AT2G47780	-	2:19570049-19571034	19570049	19571034	986	905	-1.26317	7.29469e-19	3.71137e-18
AT4G39880	AT4G39880	-	4:18504537-18505338	18504537	18505338	802	802	-1.26357	4.1527e-27	3.34568e-26
AT1G29980	AT1G29980	-	1:10503278-10506117	10503278	10506117	2840	1713	-1.26367	3.07004e-24	2.14738e-23
AT4G29060	emb2726	-	4:14317256-14321567	14317256	14321567	4312	3348	-1.26384	6.11679e-17	2.76725e-16
AT3G11120	AT3G11120	-	3:3481052-3481448	3481052	3481448	397	298	-1.26415	9.65288e-13	3.31832e-12
AT5G06300	AT5G06300	-	5:1921744-1925370	1921744	1925370	3627	1044	-1.2646	0.000634638	0.00104489
AT2G43030	AT2G43030	-	2:17894836-17895866	17894836	17895866	1031	1031	-1.26493	2.02282e-26	1.58154e-25
AT3G46820	TOPP5	-	3:17241781-17244277	17241781	17244277	2497	1583	-1.26501	6.98732e-09	1.80572e-08
AT2G44080	ARL	-	2:18237152-18238173	18237152	18238173	1022	924	-1.26504	2.52677e-23	1.67073e-22
AT1G31180	IPMDH1	-	1:11142714-11144633	11142714	11144633	1920	1360	-1.26514	1.79963e-22	1.13412e-21
AT3G45050	AT3G45050	-	3:16475966-16477524	16475966	16477524	1559	1035	-1.26521	1.63383e-17	7.67576e-17
AT1G29250	AT1G29250	-	1:10223266-10224727	10223266	10224727	1462	723	-1.26553	1.40244e-25	1.0546e-24
AT1G75390	AtbZIP44	AT1G75388	1:28291698-28293008	28291698	28293008	1311	1311	-1.26576	4.15898e-22	2.56183e-21
AT1G75388	CPuORF5	AT1G75390	1:28291698-28293008	28291698	28293008	1311	1311	-1.26576	4.16182e-22	2.56265e-21
AT5G45750	RABA1c	-	5:18559116-18560842	18559116	18560842	1727	1056	-1.26618	2.0498e-23	1.36334e-22
AT4G27595	AT4G27595	-	4:13772819-13777290	13772819	13777290	4472	3828	-1.26632	2.84494e-10	8.22621e-10
AT3G03550	AT3G03550	-	3:850108-851590	850108	851590	1483	1483	-1.2664	3.03396e-18	1.48213e-17
AT4G39390	NST-K1	-	4:18315575-18318142	18315575	18318142	2568	1676	-1.26722	2.95476e-21	1.74573e-20
AT1G59970	AT1G59970	-	1:22073534-22074876	22073534	22074876	1343	1343	-1.26743	0.000336278	0.000568706
AT4G15233	AT4G15233	-	4:8688289-8694558	8688289	8694558	6270	4392	-1.26824	1.89277e-19	1.00435e-18
AT1G14980	CPN10	-	1:5165628-5166745	5165628	5166745	1118	690	-1.26834	6.69114e-18	3.21399e-17
AT2G30505	AT2G30505	-	2:13000973-13002563	13000973	13002563	1591	1591	-1.26835	4.03916e-07	9.03539e-07
AT4G29430	rps15ae	-	4:14472400-14473621	14472400	14473621	1222	668	-1.2685	1.71296e-22	1.08111e-21
AT4G22830	AT4G22830	-	4:11990064-11991428	11990064	11991428	1365	917	-1.26861	8.59457e-07	1.86945e-06
AT4G30560	CNGC9	-	4:14926834-14930156	14926834	14930156	3323	2414	-1.26882	5.47284e-13	1.9164e-12
AT5G67200	AT5G67200	-	5:26813725-26816566	26813725	26816566	2842	2189	-1.26947	1.76922e-22	1.11558e-21
AT3G03250	UGP	-	3:749390-754159	749390	754159	4770	1926	-1.26958	4.91638e-22	3.01958e-21
AT3G55400	OVA1	-	3:20535631-20539067	20535631	20539067	3437	2210	-1.27022	8.92506e-25	6.43967e-24
AT1G71850	AT1G71850	-	1:27024732-27026363	27024732	27026363	1632	1632	-1.27135	3.13405e-22	1.94536e-21
AT1G22590	AGL87	-	1:7981740-7984334	7981740	7984334	2595	1028	-1.2721	7.42137e-11	2.23844e-10
AT4G25370	AT4G25370	-	4:12972708-12974870	12972708	12974870	2163	1046	-1.27233	6.04154e-30	5.57911e-29
AT1G03870	FLA9	-	1:982506-983540	982506	983540	1035	1035	-1.27291	0.000203913	0.000353614
AT5G54900	ATRBP45A	-	5:22295383-22298346	22295383	22298346	2964	1413	-1.273	5.42923e-24	3.74493e-23
AT5G26940	AT5G26940	-	5:9480573-9482790	9480573	9482790	2218	1948	-1.27319	8.02802e-20	4.35267e-19
AT2G34840	AT2G34840	-	2:14702488-14704353	14702488	14704353	1866	1277	-1.27333	1.51584e-05	2.94149e-05
AT1G17500	AT1G17500	-	1:6018757-6023503	6018757	6023503	4747	3953	-1.27414	2.15384e-19	1.13577e-18
AT4G23620	AT4G23620	-	4:12314583-12316715	12314583	12316715	2133	1323	-1.27438	9.11602e-26	6.93202e-25
AT5G64940	ATATH13	-	5:25948973-25953823	25948973	25953823	4851	2837	-1.27517	1.49812e-15	6.2506e-15
AT3G06435	AT3G06435	-	3:1969121-1970784	1969121	1970784	1664	1664	-1.2762	2.77855e-15	1.14073e-14
AT1G10230	ASK18	-	1:3355571-3356359	3355571	3356359	789	789	-1.27631	2.68183e-24	1.88284e-23
AT4G24190	AtHsp90.7	-	4:12551717-12555909	12551717	12555909	4193	2719	-1.2768	3.26975e-23	2.15191e-22
AT1G63840	AT1G63840	-	1:23689697-23690807	23689697	23690807	1111	1111	-1.27824	4.31182e-11	1.32269e-10
AT4G34490	ATCAP1	-	4:16484530-16487417	16484530	16487417	2888	1859	-1.27825	1.02524e-23	6.95128e-23
AT5G23930	AT5G23930	-	5:8074625-8075998	8074625	8075998	1374	1374	-1.27832	1.629e-07	3.77364e-07
AT2G19740	AT2G19740	-	2:8513513-8514519	8513513	8514519	1007	597	-1.27836	5.64506e-22	3.45459e-21
AT1G22360	AtUGT85A2	-	1:7894858-7897591	7894858	7897591	2734	1720	-1.27969	1.63701e-19	8.7247e-19
AT2G45860	AT2G45860	-	2:18874760-18875586	18874760	18875586	827	411	-1.27971	4.06941e-21	2.38432e-20
AT5G02220	AT5G02220	-	5:441707-442146	441707	442146	440	440	-1.28019	0.00257556	0.00396275
AT1G02720	GATL5	-	1:591826-594236	591826	594236	2411	1835	-1.28055	8.96964e-15	3.55655e-14
AT4G21910	AT4G21910	-	4:11625362-11631078	11625362	11631078	5717	2614	-1.28056	5.158e-26	3.96681e-25
AT2G15680	AT2G15680	-	2:6830995-6831641	6830995	6831641	647	647	-1.2812	0.000375215	0.000631445
AT3G08680	AT3G08680	-	3:2637560-2640838	2637560	2640838	3279	2648	-1.28152	8.87856e-25	6.41431e-24
AT5G20790	AT5G20790	-	5:7039911-7040654	7039911	7040654	744	744	-1.28186	2.66423e-08	6.57301e-08
AT1G04480	AT1G04480	-	1:1216095-1217467	1216095	1217467	1373	648	-1.28211	2.68709e-19	1.41124e-18
AT3G54880	AT3G54880	-	3:20336856-20338522	20336856	20338522	1667	815	-1.28232	6.88594e-05	0.000125669
AT4G36540	BEE2	-	4:17243583-17245296	17243583	17245296	1714	1362	-1.2825	2.62165e-07	5.96141e-07
AT1G27330	AT1G27330	-	1:9492964-9494069	9492964	9494069	1106	478	-1.28261	4.7522e-20	2.61595e-19
AT2G04030	HSP90.5	-	2:1281841-1286104	1281841	1286104	4264	2680	-1.28282	1.29004e-16	5.73587e-16
AT2G34670	AT2G34670	-	2:14612581-14615795	14612581	14615795	3215	2908	-1.28292	2.72379e-08	6.71208e-08
AT1G03110	TRM82	-	1:749246-751963	749246	751963	2718	1564	-1.28329	6.87675e-19	3.5114e-18
AT3G19790	AT3G19790	-	3:6874603-6875856	6874603	6875856	1254	1004	-1.28346	3.22393e-21	1.89814e-20
AT4G14622	CPuORF60	AT4G14620	4:8389040-8390833	8389040	8390833	1794	1617	-1.28438	8.37719e-23	5.38552e-22
AT4G14620	AT4G14620	AT4G14622	4:8389040-8390833	8389040	8390833	1794	1617	-1.28438	8.42667e-23	5.4133e-22
AT1G68640	PAN	-	1:25769576-25772543	25769576	25772543	2968	1762	-1.28471	2.70687e-12	9.02306e-12
AT3G25860	LTA2	-	3:9460560-9462787	9460560	9462787	2228	1717	-1.28512	4.15069e-24	2.87474e-23
AT3G05230	AT3G05230	-	3:1492142-1493619	1492142	1493619	1478	838	-1.28544	8.37542e-19	4.23956e-18
AT5G48660	AT5G48660	-	5:19736647-19738538	19736647	19738538	1892	1210	-1.28573	3.07971e-14	1.17516e-13
AT2G19385	AT2G19385	-	2:8387035-8388712	8387035	8388712	1678	1073	-1.28595	1.90265e-25	1.41877e-24
AT2G31400	GUN1	-	2:13387004-13390706	13387004	13390706	3703	3110	-1.28612	6.8457e-21	3.9589e-20
AT1G77670	AT1G77670	-	1:29188901-29190975	29188901	29190975	2075	1539	-1.28612	9.10661e-25	6.56506e-24
AT5G25100	AT5G25100	-	5:8648006-8651176	8648006	8651176	3171	2485	-1.28628	6.15464e-23	3.99615e-22
AT4G20960	AT4G20960	-	4:11211946-11213644	11211946	11213644	1699	1526	-1.28832	3.59971e-29	3.21373e-28
AT4G12600	AT4G12600	-	4:7453201-7454515	7453201	7454515	1315	954	-1.28847	1.41387e-21	8.48995e-21
AT1G74690	IQD31	-	1:28061159-28064625	28061159	28064625	3467	2275	-1.2887	4.69563e-24	3.24552e-23
AT2G30870	ERD13	-	2:13141357-13142613	13141357	13142613	1257	1002	-1.28888	1.68399e-15	7.01572e-15
AT1G62110	AT1G62110	-	1:22957876-22959711	22957876	22959711	1836	1836	-1.28958	3.70925e-15	1.51002e-14
AT1G68490	AT1G68490	-	1:25693449-25695476	25693449	25695476	2028	1337	-1.28968	4.22464e-28	3.58269e-27
AT5G45590	AT5G45590	-	5:18484450-18486284	18484450	18486284	1835	772	-1.28986	6.15698e-31	5.9622e-30
AT2G35860	FLA16	-	2:15059763-15062122	15059763	15062122	2360	1746	-1.28992	4.12527e-07	9.22436e-07
AT2G47170	ARF1A1C	-	2:19366623-19368840	19366623	19368840	2218	1036	-1.29015	8.37259e-27	6.66304e-26
AT1G68130	IDD14	-	1:25532244-25534586	25532244	25534586	2343	1870	-1.29041	1.03849e-10	3.09919e-10
AT5G55610	AT5G55610	-	5:22525807-22528110	22525807	22528110	2304	1549	-1.29071	1.36847e-26	1.0779e-25
AT3G45060	ATNRT2.6	-	3:16477561-16479482	16477561	16479482	1922	1835	-1.29093	1.12467e-07	2.6437e-07
AT3G55280	RPL23AB	-	3:20500335-20501709	20500335	20501709	1375	777	-1.29103	2.12655e-19	1.12207e-18
AT3G25660	AT3G25660	-	3:9339423-9342204	9339423	9342204	2782	1991	-1.29108	8.64078e-31	8.31037e-30
AT4G25100	FSD1	-	4:12884300-12887011	12884300	12887011	2712	1486	-1.29128	1.47294e-11	4.65854e-11
AT2G46590	DAG2	-	2:19133040-19135289	19133040	19135289	2250	2211	-1.2915	5.81313e-06	1.17044e-05
AT5G40130	AT5G40130	-	5:16053697-16054056	16053697	16054056	360	360	-1.29163	0.000142119	0.000250354
AT3G51790	ATG1	-	3:19209585-19210744	19209585	19210744	1160	1160	-1.29169	1.44716e-23	9.72064e-23
AT1G71830	SERK1	-	1:27018158-27022117	27018158	27022117	3960	2570	-1.29251	8.34217e-22	5.05759e-21
AT1G16170	AT1G16170	-	1:5538732-5539821	5538732	5539821	1090	697	-1.29295	9.83464e-18	4.68273e-17
AT4G01590	AT4G01590	-	4:688813-690434	688813	690434	1622	1109	-1.29345	4.6466e-30	4.30975e-29
AT3G54270	AT3G54270	-	3:20087082-20089846	20087082	20089846	2765	1726	-1.29381	1.27905e-06	2.73953e-06
AT3G63140	CSP41A	-	3:23326867-23328709	23326867	23328709	1843	1449	-1.29412	0.000190829	0.000332049
AT4G37890	EDA40	-	4:17812736-17815095	17812736	17815095	2360	2360	-1.2944	4.84443e-22	2.97647e-21
AT4G25630	FIB2	-	4:13074133-13076429	13074133	13076429	2297	1293	-1.29511	4.47644e-24	3.09529e-23
AT1G29390	COR314-TM2	-	1:10286293-10288103	10286293	10288103	1811	1103	-1.29571	1.24291e-05	2.42998e-05
AT3G23605	AT3G23605	-	3:8476571-8477392	8476571	8477392	822	822	-1.29616	9.72155e-22	5.87493e-21
AT1G14450	AT1G14450	-	1:4946218-4947576	4946218	4947576	1359	535	-1.29617	7.03094e-20	3.83417e-19
AT1G18320	AT1G18320	-	1:6304360-6305689	6304360	6305689	1330	699	-1.2962	3.16705e-16	1.37458e-15
AT3G23150	ETR2	-	3:8254663-8257735	8254663	8257735	3073	2893	-1.29704	3.03121e-18	1.48121e-17
AT5G42020	BIP	-	5:16807483-16810646	16807483	16810646	3164	2387	-1.29704	3.74287e-26	2.89692e-25
AT4G11175	AT4G11175	-	4:6818087-6819042	6818087	6819042	956	737	-1.29753	1.93846e-26	1.51628e-25
AT3G01316	AT3G01316	-	3:104835-104909	104835	104909	75	75	-1.29771	0.000121267	0.000215325
AT1G21730	AT1G21730	-	1:7630107-7636594	7630107	7636594	6488	3278	-1.2983	6.71041e-20	3.66174e-19
AT4G13505	AT4G13505	-	4:7858000-7859691	7858000	7859691	1692	1625	-1.29832	1.15615e-09	3.17749e-09
AT3G13674	AT3G13674	-	3:4474777-4475908	4474777	4475908	1132	548	-1.299	1.23725e-10	3.66711e-10
AT1G22520	AT1G22520	-	1:7952996-7954418	7952996	7954418	1423	761	-1.29922	5.90543e-21	3.42063e-20
AT1G23290	RPL27A	-	1:8262984-8263587	8262984	8263587	604	604	-1.29957	2.53846e-17	1.17786e-16
AT3G58800	AT3G58800	-	3:21748228-21749928	21748228	21749928	1701	1515	-1.30022	5.19808e-07	1.15333e-06
AT3G09800	AT3G09800	-	3:3006515-3008489	3006515	3008489	1975	920	-1.30116	1.22896e-11	3.91469e-11
AT5G20080	AT5G20080	-	5:6782566-6786664	6782566	6786664	4099	1433	-1.30249	2.1899e-27	1.78729e-26
AT3G25540	LAG1	-	3:9274335-9276685	9274335	9276685	2351	1682	-1.3027	2.28949e-22	1.43534e-21
AT3G55330	PPL1	-	3:20513825-20515351	20513825	20515351	1527	975	-1.30275	3.96788e-20	2.19707e-19
AT1G10470	ATRR1	-	1:3442327-3443957	3442327	3443957	1631	1275	-1.30347	2.48257e-07	5.65806e-07
AT5G01810	CIPK15	-	5:309434-312097	309434	312097	2664	2238	-1.30363	2.509e-18	1.23244e-17
AT1G47210	CYCA3;2	-	1:17300951-17302866	17300951	17302866	1916	1490	-1.30435	8.46165e-14	3.14308e-13
AT4G13340	AT4G13340	-	4:7758610-7761057	7758610	7761057	2448	2448	-1.30442	4.10772e-09	1.07951e-08
AT2G43945	AT2G43945	-	2:18197844-18200194	18197844	18200194	2351	1227	-1.30638	3.77093e-24	2.62138e-23
AT3G06730	TRX.z	-	3:2124217-2126142	2124217	2126142	1926	908	-1.30718	4.59798e-33	4.91972e-32
AT2G19530	AT2G19530	-	2:8459947-8461715	8459947	8461715	1769	1110	-1.30728	6.27278e-10	1.7673e-09
AT4G22380	AT4G22380	-	4:11811750-11813000	11811750	11813000	1251	756	-1.30768	2.77367e-24	1.94586e-23
AT1G56340	AtCRT1a	-	1:21089844-21092660	21089844	21092660	2817	1523	-1.30824	1.44514e-27	1.1956e-26
AT5G11230	AT5G11230	-	5:3580562-3581617	3580562	3581617	1056	1056	-1.30866	3.90527e-06	8.00975e-06
AT4G00180	YAB3	-	4:72552-75384	72552	75384	2833	1378	-1.30875	6.33809e-26	4.86332e-25
AT4G23885	AT4G23885	-	4:12419394-12420467	12419394	12420467	1074	539	-1.30925	1.13615e-22	7.2572e-22
AT1G36390	AT1G36390	-	1:13701401-13703572	13701401	13703572	2172	1234	-1.30984	8.7745e-32	8.91512e-31
AT3G04840	AT3G04840	-	3:1329665-1331617	1329665	1331617	1953	1074	-1.30991	3.20593e-23	2.11155e-22
AT5G13610	AT5G13610	-	5:4383013-4385029	4383013	4385029	2017	1490	-1.30993	1.02526e-12	3.51662e-12
AT5G06290	2-Cys.Prx.B	-	5:1919213-1921425	1919213	1921425	2213	1203	-1.31027	5.98432e-30	5.52929e-29
AT5G23580	CDPK9	-	5:7950202-7952532	7950202	7952532	2331	1758	-1.31064	1.1474e-10	3.40738e-10
AT4G02700	SULTR3;2	-	4:1188983-1193611	1188983	1193611	4629	2306	-1.31089	6.17324e-07	1.35937e-06
AT5G01930	MAN6	-	5:361081-362901	361081	362901	1821	1489	-1.31175	7.8314e-21	4.51198e-20
AT2G20140	AT2G20140	-	2:8692700-8695084	8692700	8695084	2385	1615	-1.31197	5.9721e-31	5.79976e-30
AT3G04910	WNK1	-	3:1354635-1358219	1354635	1358219	3585	2792	-1.31207	2.85905e-31	2.82517e-30
AT1G79520	AT1G79520	-	1:29912251-29914615	29912251	29914615	2365	1463	-1.31218	1.79401e-18	8.9001e-18
AT3G17330	ECT6	-	3:5916940-5920188	5916940	5920188	3249	2405	-1.31269	1.01992e-16	4.56121e-16
AT5G10020	AT5G10020	-	5:3133261-3137242	3133261	3137242	3982	3693	-1.3127	3.05865e-22	1.90135e-21
AT1G27400	AT1G27400	-	1:9515135-9516940	9515135	9516940	1806	841	-1.31276	6.47288e-21	3.74586e-20
AT5G17870	PSRP6	-	5:5907775-5908335	5907775	5908335	561	561	-1.31324	1.0124e-17	4.81509e-17
AT5G07110	PRA1.B6	-	5:2206000-2206928	2206000	2206928	929	929	-1.31434	0.000372341	0.000626752
AT3G44620	AT3G44620	-	3:16193829-16195833	16193829	16195833	2005	1229	-1.31436	8.73229e-19	4.41097e-18
AT4G16120	ATSEB1	-	4:9116302-9119317	9116302	9119317	3016	2454	-1.31466	1.32937e-25	1.00144e-24
AT4G27950	CRF4	-	4:13909569-13910859	13909569	13910859	1291	1291	-1.31481	1.01945e-10	3.04449e-10
AT1G26270	AT1G26270	-	1:9089524-9092457	9089524	9092457	2934	2605	-1.31525	1.50577e-22	9.53186e-22
AT4G37920	AT4G37920	-	4:17828433-17830465	17828433	17830465	2033	1537	-1.31528	4.24145e-33	4.54687e-32
AT1G64190	AT1G64190	-	1:23825328-23827136	23825328	23827136	1809	1809	-1.31558	2.48527e-25	1.8451e-24
AT3G27160	GHS1	-	3:10017476-10019090	10017476	10019090	1615	843	-1.3159	1.10581e-34	1.2742e-33
AT4G27730	ATOPT6	-	4:13833807-13836578	13833807	13836578	2772	2538	-1.31593	7.15104e-27	5.70701e-26
AT5G66770	AT5G66770	-	5:26660600-26662894	26660600	26662894	2295	2295	-1.31595	2.44572e-19	1.28647e-18
AT4G30996	AT4G30996	-	4:15101295-15102684	15101295	15102684	1390	911	-1.31596	1.47749e-14	5.7692e-14
AT5G02180	AT5G02180	-	5:430877-433741	430877	433741	2865	2007	-1.3162	5.92493e-14	2.22031e-13
AT3G54430	SRS6	-	3:20147101-20148127	20147101	20148127	1027	951	-1.31753	2.26665e-12	7.59302e-12
AT2G03980	AT2G03980	-	2:1259199-1262552	1259199	1262552	3354	1420	-1.31846	7.95504e-16	3.37143e-15
AT5G64140	RPS28	-	5:25667324-25668292	25667324	25668292	969	480	-1.31858	4.77749e-16	2.05563e-15
AT5G56680	SYNC1	-	5:22936543-22939036	22936543	22939036	2494	2016	-1.31918	1.33087e-24	9.52543e-24
AT1G54780	TLP18.3	-	1:20439434-20441159	20439434	20441159	1726	1163	-1.31949	5.05824e-27	4.05402e-26
AT2G18230	AtPPa2	-	2:7931923-7934329	7931923	7934329	2407	1004	-1.31956	8.10235e-17	3.64175e-16
AT3G55350	AT3G55350	-	3:20518391-20520875	20518391	20520875	2485	1533	-1.3198	4.46491e-10	1.2702e-09
AT1G74453	AT1G74453	-	1:27984604-27984713	27984604	27984713	110	110	-1.32017	1.09341e-13	4.02615e-13
AT4G13493	MIR850A	-	4:7845707-7845927	7845707	7845927	221	221	-1.32032	0.00723757	0.010544
AT3G52950	AT3G52950	-	3:19634410-19636819	19634410	19636819	2410	2187	-1.32039	2.48676e-13	8.9162e-13
AT1G76920	AT1G76920	-	1:28892062-28893676	28892062	28893676	1615	1615	-1.32082	1.0904e-14	4.29236e-14
AT5G03570	IREG2	-	5:903756-906664	903756	906664	2909	1789	-1.3221	1.2431e-06	2.66422e-06
AT1G50900	GDC1	-	1:18866197-18867204	18866197	18867204	1008	793	-1.32372	2.94781e-21	1.74224e-20
AT1G56110	NOP56	-	1:20984389-20986951	20984389	20986951	2563	1782	-1.32395	6.37949e-24	4.38431e-23
AT3G53450	AT3G53450	-	3:19812977-19815430	19812977	19815430	2454	648	-1.324	9.72551e-05	0.000174686
AT2G20723	AT2G20723	-	2:8931849-8931922	8931849	8931922	74	74	-1.32499	0.00028075	0.000479058
AT2G46530	ARF11	-	2:19104665-19108331	19104665	19108331	3667	2533	-1.32513	2.56598e-12	8.56018e-12
AT3G63130	ATRANGAP1	-	3:23324609-23326973	23324609	23326973	2365	2112	-1.32541	2.03521e-27	1.66586e-26
AT3G28460	AT3G28460	-	3:10672041-10674395	10672041	10674395	2355	1503	-1.3258	8.50129e-32	8.65311e-31
AT2G36620	RPL24A	-	2:15350347-15351900	15350347	15351900	1554	777	-1.32588	1.62202e-24	1.1575e-23
AT1G51380	AT1G51380	-	1:19047882-19050162	19047882	19050162	2281	1452	-1.32616	1.32192e-20	7.53659e-20
AT3G16870	GATA17	-	3:5763586-5764654	5763586	5764654	1069	817	-1.32659	1.37764e-27	1.14031e-26
AT1G74850	PTAC2	-	1:28118849-28122314	28118849	28122314	3466	2977	-1.32756	7.51446e-34	8.31354e-33
AT2G24280	AT2G24280	-	2:10333284-10337128	10333284	10337128	3845	3024	-1.32758	1.09487e-22	6.99616e-22
AT4G21770	AT4G21770	-	4:11563517-11566357	11563517	11566357	2841	1801	-1.32828	3.99471e-29	3.55887e-28
AT2G31170	SYCO.ARATH	-	2:13282355-13285666	13282355	13285666	3312	1950	-1.32979	2.06424e-31	2.06022e-30
AT3G62120	AT3G62120	-	3:23001030-23004321	23001030	23004321	3292	1938	-1.33185	6.33699e-23	4.11139e-22
AT1G36370	SHM7	-	1:13696042-13698639	13696042	13698639	2598	2058	-1.33253	1.13317e-25	8.55537e-25
AT1G64470	AT1G64470	-	1:23944722-23945772	23944722	23945772	1051	1051	-1.33374	9.93699e-05	0.000178219
AT5G54760	AT5G54760	-	5:22243800-22245770	22243800	22245770	1971	842	-1.33419	1.9097e-26	1.49448e-25
AT1G66070	AT1G66070	-	1:24595774-24598518	24595774	24598518	2745	1311	-1.3345	1.2141e-28	1.05661e-27
AT5G09960	AT5G09960	-	5:3106320-3107829	3106320	3107829	1510	693	-1.33577	1.97369e-10	5.77804e-10
AT4G34720	ATVHA-C1	-	4:16567824-16569295	16567824	16569295	1472	1024	-1.33586	5.6744e-33	6.04471e-32
AT3G23325	AT3G23325	-	3:8345771-8347062	8345771	8347062	1292	507	-1.33601	6.83378e-23	4.42522e-22
AT1G66820	AT1G66820	-	1:24930040-24930551	24930040	24930551	512	512	-1.33609	1.77767e-10	5.21591e-10
AT1G32930	AT1G32930	-	1:11931842-11934759	11931842	11934759	2918	1698	-1.33624	5.78682e-19	2.97099e-18
AT4G18460	AT4G18460	-	4:10195537-10196796	10195537	10196796	1260	805	-1.33625	5.73902e-11	1.74563e-10
AT5G52990	AT5G52990	-	5:21483928-21485287	21483928	21485287	1360	1360	-1.33723	2.50448e-09	6.6877e-09
AT1G10780	AT1G10780	-	1:3592746-3595077	3592746	3595077	2332	1470	-1.33766	3.12075e-09	8.26696e-09
AT4G00810	AT4G00810	-	4:345952-347199	345952	347199	1248	691	-1.33773	3.26835e-17	1.50499e-16
AT4G13510	AMT1;1	-	4:7858183-7859918	7858183	7859918	1736	1736	-1.33802	3.92527e-10	1.12159e-09
AT1G13170	ORP1D	-	1:4488533-4492587	4488533	4492587	4055	3116	-1.3387	6.9024e-23	4.46624e-22
AT3G02832	AT3G02832	-	3:616380-617322	616380	617322	943	943	-1.33894	1.78739e-06	3.7767e-06
AT3G09700	AT3G09700	-	3:2974802-2976277	2974802	2976277	1476	769	-1.3392	5.39966e-21	3.13766e-20
AT1G34065	SAMC2	-	1:12398435-12401036	12398435	12401036	2602	1320	-1.33948	8.08949e-13	2.79451e-12
AT3G53430	AT3G53430	-	3:19809687-19810469	19809687	19810469	783	783	-1.33998	2.45664e-23	1.62499e-22
AT5G42860	AT5G42860	-	5:17183066-17184916	17183066	17184916	1851	1295	-1.34013	0.00249141	0.00383836
AT3G04300	AT3G04300	-	3:1140193-1141030	1140193	1141030	838	723	-1.34162	0.00134799	0.00213807
AT3G57870	AHUS5	-	3:21428496-21430200	21428496	21430200	1705	908	-1.34191	2.91071e-30	2.73416e-29
AT4G24015	AT4G24015	-	4:12469742-12471261	12469742	12471261	1520	734	-1.34259	8.44808e-05	0.000152746
AT4G12720	ATNUDX7	-	4:7487301-7490077	7487301	7490077	2777	1813	-1.34287	1.61371e-12	5.45325e-12
AT5G18520	AT5G18520	-	5:6144963-6146570	6144963	6146570	1608	1608	-1.34361	7.23432e-34	8.0141e-33
AT2G26267	AT2G26267	-	2:11184213-11184419	11184213	11184419	207	207	-1.34361	0.00943614	0.0135464
AT2G39420	AT2G39420	-	2:16460364-16463061	16460364	16463061	2698	1221	-1.345	3.39593e-25	2.50361e-24
AT5G47190	AT5G47190	-	5:19164246-19166107	19164246	19166107	1862	919	-1.34502	2.7592e-30	2.59616e-29
AT4G09320	NDPK1	-	4:5923400-5924532	5923400	5924532	1133	700	-1.34599	2.68622e-20	1.50164e-19
AT1G10650	AT1G10650	-	1:3524018-3526346	3524018	3526346	2329	1609	-1.34635	2.5778e-10	7.47934e-10
AT1G08960	CAX11	-	1:2879642-2882231	2879642	2882231	2590	2051	-1.34657	1.78905e-12	6.02892e-12
AT2G20724	AT2G20724	-	2:8932716-8933262	8932716	8933262	547	547	-1.34777	1.62455e-14	6.32154e-14
AT1G47840	HXK3	-	1:17616107-17618894	17616107	17618894	2788	1653	-1.348	1.71502e-12	5.78519e-12
AT1G14030	AT1G14030	-	1:4805306-4807517	4805306	4807517	2212	1713	-1.34812	2.55908e-31	2.53319e-30
AT5G49910	cpHsc70-2	-	5:20303414-20306469	20303414	20306469	3056	2387	-1.34887	3.49034e-23	2.29441e-22
AT5G64290	DCT	-	5:25714178-25716758	25714178	25716758	2581	2125	-1.34901	2.73917e-31	2.70987e-30
AT4G30670	AT4G30670	-	4:14957358-14957962	14957358	14957962	605	605	-1.3493	0.0151171	0.0211651
AT1G54690	G-H2AX	-	1:20414316-20415287	20414316	20415287	972	801	-1.34937	1.86861e-22	1.17627e-21
AT3G02050	KUP3	-	3:350616-354345	350616	354345	3730	2779	-1.35022	6.28456e-28	5.28458e-27
AT5G11880	AT5G11880	-	5:3827526-3829986	3827526	3829986	2461	1794	-1.35024	6.51917e-25	4.75033e-24
AT1G22910	AT1G22910	-	1:8105589-8108164	8105589	8108164	2576	1498	-1.35077	1.20795e-09	3.31607e-09
AT3G50660	CYP90B1	-	3:18814140-18817244	18814140	18817244	3105	1740	-1.35106	5.97021e-17	2.7028e-16
AT1G18090	AT1G18090	-	1:6224501-6227822	6224501	6227822	3322	1883	-1.35157	1.27015e-22	8.08263e-22
AT3G20820	AT3G20820	-	3:7280878-7282177	7280878	7282177	1300	1300	-1.35238	6.14995e-37	7.83297e-36
AT2G16460	AT2G16460	-	2:7133390-7135652	7133390	7135652	2263	1176	-1.3524	1.74534e-19	9.28452e-19
AT1G31660	AT1G31660	-	1:11330956-11333540	11330956	11333540	2585	1655	-1.35347	7.21765e-26	5.51323e-25
AT5G50370	AT5G50370	-	5:20509159-20510703	20509159	20510703	1545	1042	-1.35377	8.74093e-33	9.23005e-32
AT2G39390	AT2G39390	-	2:16450660-16451878	16450660	16451878	1219	631	-1.35382	3.98994e-27	3.21915e-26
AT4G33110	AT4G33110	-	4:15972323-15974797	15972323	15974797	2475	1395	-1.3542	6.82728e-30	6.29441e-29
AT3G59970	MTHFR1	-	3:22151195-22154483	22151195	22154483	3289	2142	-1.35466	2.94742e-33	3.1798e-32
AT5G11000	AT5G11000	-	5:3479029-3480425	3479029	3480425	1397	1397	-1.35538	4.07126e-15	1.6546e-14
AT1G17455	ELF4-L4	-	1:5997180-5998475	5997180	5998475	1296	810	-1.35576	1.50005e-08	3.77286e-08
AT4G36770	AT4G36770	-	4:17330146-17331624	17330146	17331624	1479	1479	-1.35628	1.918e-08	4.79274e-08
AT4G39280	AT4G39280	-	4:18280098-18284930	18280098	18284930	4833	1999	-1.35673	1.41085e-21	8.4776e-21
AT4G34530	CIB1	AT4G34540	4:16498391-16500174	16498391	16500174	1784	1311	-1.35749	1.86201e-30	1.76671e-29
AT2G29980	FAD3	-	2:12781591-12785053	12781591	12785053	3463	1542	-1.35755	5.88146e-21	3.40944e-20
AT5G13140	AT5G13140	-	5:4170560-4171794	4170560	4171794	1235	982	-1.35858	6.44529e-06	1.29203e-05
AT4G05450	MFDX1	-	4:2758653-2760912	2758653	2760912	2260	1166	-1.35938	7.1184e-21	4.10959e-20
AT4G21065	AT4G21065	-	4:11245954-11247807	11245954	11247807	1854	1854	-1.35954	3.25827e-12	1.07847e-11
AT5G11640	AT5G11640	AT5G11630	5:3741996-3743979	3741996	3743979	1984	1050	-1.35992	2.04507e-26	1.59819e-25
AT2G40820	AT2G40820	-	2:17036463-17040063	17036463	17040063	3601	1908	-1.36195	1.34475e-08	3.3969e-08
AT5G37000	AT5G37000	-	5:14618107-14620282	14618107	14620282	2176	1644	-1.36214	3.09522e-06	6.4003e-06
AT4G25631	U60.2F	-	4:13075563-13075635	13075563	13075635	73	73	-1.36218	0.000146099	0.000257018
AT5G45775	AT5G45775	-	5:18565062-18566569	18565062	18566569	1508	907	-1.36353	9.91329e-25	7.13445e-24
AT2G28550	TOE1	-	2:12225842-12228543	12225842	12228543	2702	2085	-1.36415	1.26327e-08	3.19776e-08
AT5G11750	AT5G11750	-	5:3787230-3789212	3787230	3789212	1983	1089	-1.36425	1.40154e-24	1.00143e-23
AT5G42420	AT5G42420	-	5:16968658-16970432	16968658	16970432	1775	1421	-1.36436	1.38827e-23	9.3362e-23
AT4G31650	AT4G31650	-	4:15331140-15333321	15331140	15333321	2182	1482	-1.36442	9.17951e-10	2.54474e-09
AT5G63420	emb2746	-	5:25400386-25405968	25400386	25405968	5583	3026	-1.36457	2.167e-20	1.22066e-19
AT2G43460	AT2G43460	-	2:18046004-18047401	18046004	18047401	1398	600	-1.36461	3.852e-21	2.26085e-20
AT1G01630	AT1G01630	-	1:229013-230917	229013	230917	1905	1203	-1.36563	1.6147e-07	3.74207e-07
AT1G34640	AT1G34640	-	1:12687552-12688543	12687552	12688543	992	603	-1.36568	2.99578e-18	1.46559e-17
AT5G49280	AT5G49280	-	5:19976594-19977449	19976594	19977449	856	856	-1.36591	0.000116013	0.000206494
AT4G15800	RALFL33	-	4:8984858-8985405	8984858	8985405	548	548	-1.36637	8.33558e-09	2.14172e-08
AT5G55710	AT5G55710	-	5:22554878-22555650	22554878	22555650	773	773	-1.36651	2.68848e-19	1.41154e-18
AT4G22970	RSW4	-	4:12033437-12043728	12033437	12043728	10292	6965	-1.3668	1.15504e-15	4.84306e-15
AT2G09990	AT2G09990	-	2:3781328-3782049	3781328	3782049	722	722	-1.36742	2.51283e-21	1.49088e-20
AT2G28740	HIS4	-	2:12329488-12329995	12329488	12329995	508	508	-1.36745	1.68536e-22	1.06448e-21
AT2G37590	ATDOF2.4	-	2:15769121-15770619	15769121	15770619	1499	1286	-1.36771	1.8854e-06	3.97685e-06
AT1G57990	ATPUP18	-	1:21441505-21442920	21441505	21442920	1416	1416	-1.36842	1.24781e-07	2.92139e-07
AT1G72970	HTH	-	1:27452766-27455964	27452766	27455964	3199	2149	-1.36896	3.12553e-22	1.94079e-21
AT3G06500	AT3G06500	-	3:2012079-2015705	2012079	2015705	3627	2459	-1.36934	2.98398e-22	1.85766e-21
AT3G50200	AT3G50200	-	3:18612462-18613323	18612462	18613323	862	696	-1.3698	3.48902e-05	6.55188e-05
AT5G59500	AT5G59500	-	5:23985929-23987381	23985929	23987381	1453	1453	-1.37009	4.43272e-37	5.6886e-36
AT1G07702	AT1G07702	-	1:2382251-2382331	2382251	2382331	81	81	-1.37042	0.0169961	0.0236434
AT1G59640	ZCW32	-	1:21909175-21911201	21909175	21911201	2027	1663	-1.37072	3.25244e-22	2.01663e-21
AT2G01760	ARR14	-	2:332967-334696	332967	334696	1730	1405	-1.37099	3.2272e-05	6.08249e-05
AT1G15825	AT1G15825	-	1:5448149-5448529	5448149	5448529	381	381	-1.37113	2.94409e-05	5.57155e-05
AT2G24490	ATRPA32A	-	2:10397377-10400498	10397377	10400498	3122	1963	-1.37147	2.74332e-15	1.12709e-14
AT2G32400	GLR5	-	2:13752584-13756853	13752584	13756853	4270	3261	-1.37176	3.17215e-15	1.29698e-14
AT5G14920	AT5G14920	-	5:4826479-4827980	4826479	4827980	1502	1254	-1.3724	8.64722e-13	2.9823e-12
AT5G56220	AT5G56220	-	5:22754818-22757920	22754818	22757920	3103	3103	-1.37299	2.25192e-31	2.2383e-30
AT4G33130	AT4G33130	-	4:15978989-15980752	15978989	15980752	1764	1227	-1.37349	1.84092e-09	4.97625e-09
AT3G63210	MARD1	-	3:23353615-23355160	23353615	23355160	1546	1450	-1.3736	9.94944e-16	4.19463e-15
AT4G33865	AT4G33865	-	4:16233209-16234196	16233209	16234196	988	439	-1.37365	1.07812e-16	4.81514e-16
AT4G17190	FPS2	-	4:9648527-9650912	9648527	9650912	2386	1371	-1.37502	1.06145e-18	5.33309e-18
AT1G49380	AT1G49380	-	1:18276707-18279528	18276707	18279528	2822	2055	-1.37578	7.35734e-24	5.03794e-23
AT3G28345	AT3G28345	-	3:10593753-10598775	10593753	10598775	5023	3891	-1.37685	2.00778e-30	1.90289e-29
AT1G64650	AT1G64650	-	1:24023498-24026421	24023498	24026421	2924	1946	-1.37697	3.19574e-29	2.86364e-28
AT2G38010	AT2G38010	-	2:15906862-15909931	15906862	15909931	3070	2443	-1.3789	8.34366e-11	2.50725e-10
AT5G55400	AT5G55400	-	5:22455535-22458950	22455535	22458950	3416	2145	-1.37926	1.23001e-20	7.01969e-20
AT4G25870	AT4G25870	-	4:13149691-13152277	13149691	13152277	2587	1513	-1.37946	2.43366e-17	1.13079e-16
AT1G27660	AT1G27660	-	1:9621570-9626004	9621570	9626004	4435	1831	-1.38007	3.96185e-13	1.4018e-12
AT5G10560	AT5G10560	-	5:3336255-3339366	3336255	3339366	3112	2474	-1.38103	2.57744e-34	2.91244e-33
AT1G75163	AT1G75163	-	1:28212395-28212474	28212395	28212474	80	80	-1.38138	4.25819e-06	8.68728e-06
AT4G30975	AT4G30975	-	4:15075042-15077572	15075042	15077572	2531	739	-1.38217	0.000176492	0.000308084
AT5G40200	DegP9	-	5:16070330-16073314	16070330	16073314	2985	2064	-1.38233	4.93608e-32	5.07613e-31
AT1G55265	AT1G55265	-	1:20617313-20618005	20617313	20618005	693	693	-1.38252	5.59379e-07	1.23676e-06
AT1G75080	BZR1	-	1:28185504-28188075	28185504	28188075	2572	1924	-1.3828	1.58982e-13	5.77984e-13
AT2G32640	AT2G32640	-	2:13846919-13850909	13846919	13850909	3991	2198	-1.38315	4.43204e-06	9.02999e-06
AT2G30575	LGT5	-	2:13020397-13024208	13020397	13024208	3812	2302	-1.38325	1.05726e-14	4.16678e-14
AT5G02540	AT5G02540	-	5:568524-570920	568524	570920	2397	1281	-1.38455	1.67796e-12	5.66469e-12
AT2G27030	CAM5	-	2:11532004-11534333	11532004	11534333	2330	2330	-1.38456	1.42417e-41	2.19953e-40
AT5G17770	ATCBR	-	5:5864251-5866709	5864251	5866709	2459	1352	-1.38484	1.20072e-32	1.26083e-31
AT5G55480	SVL1	-	5:22474230-22478132	22474230	22478132	3903	2661	-1.38503	6.18089e-27	4.94442e-26
AT3G09730	AT3G09730	-	3:2983934-2986455	2983934	2986455	2522	1377	-1.38613	2.07644e-09	5.58111e-09
AT5G08170	ATAIH	-	5:2628325-2631098	2628325	2631098	2774	1541	-1.38639	5.62427e-18	2.71308e-17
AT1G33470	AT1G33470	-	1:12144515-12147208	12144515	12147208	2694	2023	-1.38646	6.55846e-31	6.34371e-30
AT1G28400	AT1G28400	-	1:9972384-9973793	9972384	9973793	1410	1410	-1.38762	7.52288e-20	4.09058e-19
AT4G26230	AT4G26230	-	4:13285825-13286791	13285825	13286791	967	674	-1.38767	9.49237e-24	6.44773e-23
AT1G07070	AT1G07070	-	1:2168564-2169851	2168564	2169851	1288	575	-1.3885	3.74382e-28	3.1845e-27
AT3G10080	AT3G10080	-	3:3107275-3108177	3107275	3108177	903	903	-1.38857	1.08956e-05	2.14402e-05
AT2G35155	AT2G35155	-	2:14818994-14821965	14818994	14821965	2972	2263	-1.38902	2.31738e-14	8.92319e-14
AT4G22540	ORP2A	-	4:11860444-11866364	11860444	11866364	5921	2911	-1.38909	5.98312e-15	2.39934e-14
AT1G72570	AT1G72570	-	1:27331381-27333698	27331381	27333698	2318	1248	-1.3897	6.39874e-26	4.90763e-25
AT3G03050	KJK	-	3:687052-691898	687052	691898	4847	4206	-1.39227	1.44783e-19	7.73595e-19
AT5G07140	AT5G07140	-	5:2212826-2215530	2212826	2215530	2705	2200	-1.39286	2.14445e-10	6.25738e-10
AT1G58380	XW6	-	1:21689032-21690256	21689032	21690256	1225	1109	-1.39363	1.5387e-25	1.15195e-24
AT3G54750	AT3G54750	-	3:20264634-20268881	20264634	20268881	4248	2258	-1.39526	1.14019e-18	5.72363e-18
AT4G37040	MAP1D	-	4:17455139-17457357	17455139	17457357	2219	1361	-1.39657	2.01797e-32	2.10205e-31
AT4G15000	AT4G15000	-	4:8571833-8572489	8571833	8572489	657	657	-1.3969	1.87792e-27	1.54084e-26
AT2G43137	AT2G43137	-	2:17923081-17923157	17923081	17923157	77	77	-1.39746	0.00510745	0.00756443
AT5G09490	AT5G09490	-	5:2952216-2953245	2952216	2953245	1030	683	-1.39779	0.000276512	0.000472254
AT3G03770	AT3G03770	-	3:945135-949042	945135	949042	3908	2899	-1.39822	4.33341e-24	2.99884e-23
AT4G13495	AT4G13495	AT4G13494	4:7842967-7846774	7842967	7846774	3808	1042	-1.39823	2.8774e-29	2.58386e-28
AT3G56480	AT3G56480	-	3:20936098-20939631	20936098	20939631	3534	2164	-1.39871	1.58571e-12	5.36506e-12
AT2G26640	KCS11	-	2:11329870-11331858	11329870	11331858	1989	1823	-1.39959	1.10646e-06	2.38344e-06
AT1G13730	AT1G13730	-	1:4709824-4712550	4709824	4712550	2727	1773	-1.39968	1.55911e-30	1.48682e-29
AT2G25480	AT2G25480	-	2:10842863-10845698	10842863	10845698	2836	1722	-1.40029	7.44205e-12	2.40358e-11
AT1G68238	AT1G68238	-	1:25574461-25574835	25574461	25574835	375	375	-1.40037	0.00221412	0.00342863
AT3G05590	RPL18	-	3:1621457-1623014	1621457	1623014	1558	857	-1.40133	2.41277e-24	1.69746e-23
AT5G50810	TIM8	-	5:20675634-20676612	20675634	20676612	979	582	-1.40203	1.57864e-21	9.45902e-21
AT3G49790	AT3G49790	-	3:18468051-18469763	18468051	18469763	1713	1713	-1.40219	4.93204e-34	5.5069e-33
AT1G69620	RPL34	-	1:26189836-26191323	26189836	26191323	1488	666	-1.4024	8.90942e-25	6.43112e-24
AT4G37510	AT4G37510	-	4:17626104-17628947	17626104	17628947	2844	1862	-1.40276	3.00224e-31	2.96147e-30
AT2G32430	AT2G32430	-	2:13771296-13774502	13771296	13774502	3207	1960	-1.40337	2.99626e-07	6.78498e-07
AT3G02730	TRXF1	-	3:588408-589685	588408	589685	1278	793	-1.40352	2.02233e-11	6.34162e-11
AT3G03350	AT3G03350	-	3:791183-794812	791183	794812	3630	1429	-1.40366	0.00103631	0.00166523
AT2G37550	ASP1	-	2:15755097-15757601	15755097	15757601	2505	1882	-1.40431	3.70434e-27	2.99729e-26
AT3G20350	AT3G20350	-	3:7096348-7099767	7096348	7099767	3420	2671	-1.40432	1.41655e-12	4.81196e-12
AT3G61070	PEX11E	-	3:22604094-22606878	22604094	22606878	2785	1830	-1.40437	9.92762e-31	9.53717e-30
AT1G64620	AT1G64620	-	1:24006992-24008694	24006992	24008694	1703	1589	-1.40438	2.24697e-08	5.57854e-08
AT3G44590	AT3G44590	-	3:16163817-16164931	16163817	16164931	1115	684	-1.40489	3.83582e-21	2.25213e-20
AT1G42970	GAPB	-	1:16127381-16129843	16127381	16129843	2463	1774	-1.40516	2.93677e-11	9.10785e-11
AT1G11670	AT1G11670	-	1:3928162-3931576	3928162	3931576	3415	1964	-1.40584	2.54465e-19	1.33768e-18
AT3G55690	AT3G55690	-	3:20666972-20668505	20666972	20668505	1534	1246	-1.40651	3.1788e-19	1.66175e-18
AT1G32860	AT1G32860	-	1:11907109-11908928	11907109	11908928	1820	1605	-1.4066	5.06421e-24	3.496e-23
AT3G02410	ICME-LIKE2	-	3:492118-494948	492118	494948	2831	1340	-1.40663	2.46487e-32	2.55342e-31
AT2G20710	AT2G20710	-	2:8926006-8927844	8926006	8927844	1839	1839	-1.40681	3.99875e-22	2.46762e-21
AT5G59870	HTA6	-	5:24115381-24116220	24115381	24116220	840	753	-1.40739	2.38205e-33	2.57972e-32
AT2G19870	AT2G19870	-	2:8575878-8577947	8575878	8577947	2070	2070	-1.40774	1.88179e-37	2.45212e-36
AT1G05170	AT1G05170	-	1:1491111-1494248	1491111	1494248	3138	1890	-1.40804	1.1186e-17	5.30082e-17
AT1G68400	AT1G68400	-	1:25646039-25648946	25646039	25648946	2908	2405	-1.40816	2.25604e-26	1.75658e-25
AT5G47380	AT5G47380	-	5:19221472-19224591	19221472	19224591	3120	1977	-1.40821	4.38017e-06	8.9286e-06
AT1G35680	AT1G35680	-	1:13208736-13210418	13208736	13210418	1683	876	-1.4088	5.17464e-29	4.58832e-28
AT1G21740	AT1G21740	-	1:7641580-7645078	7641580	7645078	3499	2862	-1.40897	4.96298e-35	5.81776e-34
AT2G46830	CCA1	-	2:19245672-19248914	19245672	19248914	3243	2344	-1.41089	1.14057e-18	5.72384e-18
AT2G17560	NFD4	-	2:7642165-7643667	7642165	7643667	1503	881	-1.41089	5.34722e-35	6.25951e-34
AT4G36420	AT4G36420	-	4:17203031-17204312	17203031	17204312	1282	874	-1.41093	3.84645e-37	4.94749e-36
AT5G04480	AT5G04480	-	5:1271513-1277985	1271513	1277985	6473	3718	-1.41155	2.77389e-24	1.94586e-23
AT2G29050	ATRBL1	-	2:12478146-12480372	12478146	12480372	2227	1641	-1.41202	5.92371e-07	1.30629e-06
AT5G63100	AT5G63100	-	5:25314137-25315428	25314137	25315428	1292	1292	-1.41225	8.4144e-09	2.16098e-08
AT4G39620	EMB2453	-	4:18395294-18397578	18395294	18397578	2285	1718	-1.41257	2.61197e-22	1.63087e-21
AT1G64680	AT1G64680	-	1:24036021-24037401	24036021	24037401	1381	1142	-1.41306	9.42104e-18	4.49591e-17
AT2G35450	AT2G35450	-	2:14903045-14905372	14903045	14905372	2328	1208	-1.41336	5.75657e-15	2.31288e-14
AT2G24390	AT2G24390	AT2G24380	2:10373570-10375011	10373570	10375011	1442	1042	-1.41439	7.61384e-11	2.29445e-10
AT2G18990	TXND9	-	2:8238691-8240002	8238691	8240002	1312	866	-1.41448	1.08543e-34	1.25217e-33
AT1G20950	AT1G20950	-	1:7297239-7301415	7297239	7301415	4177	2152	-1.41458	1.49556e-20	8.50652e-20
AT1G75150	AT1G75150	-	1:28204387-28208573	28204387	28208573	4187	2738	-1.4147	1.89867e-07	4.37321e-07
AT3G23170	AT3G23170	-	3:8267942-8268735	8267942	8268735	794	794	-1.41511	2.51198e-09	6.70667e-09
AT1G76110	AT1G76110	-	1:28555042-28557586	28555042	28557586	2545	1383	-1.41516	3.5628e-07	8.01961e-07
AT4G04700	CPK27	-	4:2385276-2387986	2385276	2387986	2711	1458	-1.4152	4.79378e-06	9.7307e-06
AT5G01090	AT5G01090	-	5:32832-34326	32832	34326	1495	1495	-1.41561	8.76491e-15	3.47863e-14
AT3G26932	DRB3	-	3:9930270-9932120	9930270	9932120	1851	1676	-1.41569	5.87728e-30	5.43335e-29
AT2G44650	CPN10	AT2G44660	2:18419370-18421110	18419370	18421110	1741	1171	-1.41612	1.48437e-32	1.55482e-31
AT1G29310	AT1G29310	-	1:10252294-10254690	10252294	10254690	2397	1700	-1.41727	4.97979e-26	3.83498e-25
AT3G52150	AT3G52150	-	3:19342024-19343466	19342024	19343466	1443	1188	-1.41807	1.047e-32	1.10215e-31
AT5G60200	TMO6	-	5:24240975-24242523	24240975	24242523	1549	1449	-1.41816	1.15929e-19	6.22171e-19
AT2G42580	TTL3	-	2:17728715-17731718	17728715	17731718	3004	2473	-1.41862	2.06744e-18	1.02147e-17
AT3G54640	TSA1	-	3:20223148-20225523	20223148	20225523	2376	1342	-1.42043	5.02788e-33	5.3763e-32
AT1G53290	AT1G53290	-	1:19871299-19873490	19871299	19873490	2192	1331	-1.42089	5.18537e-13	1.81875e-12
AT3G52040	AT3G52040	-	3:19304170-19304861	19304170	19304861	692	530	-1.42105	9.90137e-23	6.3413e-22
AT2G38810	HTA8	-	2:16219269-16220928	16219269	16220928	1660	808	-1.42246	3.44571e-33	3.71028e-32
AT2G31680	AtRABA5d	-	2:13473594-13475052	13473594	13475052	1459	942	-1.42279	5.76585e-33	6.13827e-32
AT5G08300	AT5G08300	-	5:2667412-2669923	2667412	2669923	2512	1462	-1.42281	2.7749e-28	2.37466e-27
AT2G24570	ATWRKY17	-	2:10437398-10439298	10437398	10439298	1901	1320	-1.42359	2.64265e-28	2.26492e-27
AT5G53200	TRY	-	5:21582774-21584145	21582774	21584145	1372	645	-1.42398	1.0841e-06	2.33615e-06
AT2G41120	AT2G41120	-	2:17141275-17142457	17141275	17142457	1183	1003	-1.4242	0.000172293	0.000301033
AT4G05390	ATRFNR1	-	4:2738531-2740667	2738531	2740667	2137	1629	-1.42502	2.76922e-33	2.99327e-32
AT4G39120	IMPL2	-	4:18220589-18227988	18220589	18227988	7400	1664	-1.42574	2.08601e-16	9.15003e-16
AT1G08540	SIGB	-	1:2703336-2706845	2703336	2706845	3510	1993	-1.42612	6.82549e-31	6.59823e-30
AT4G17300	NS1	-	4:9681539-9684975	9681539	9684975	3437	1865	-1.42614	2.24839e-24	1.58776e-23
AT1G73570	AT1G73570	-	1:27650992-27653942	27650992	27653942	2951	1815	-1.42621	3.41943e-06	7.05517e-06
AT1G80460	NHO1	-	1:30246745-30249305	30246745	30249305	2561	2034	-1.42727	3.11989e-31	3.07394e-30
AT1G59720	CRR28	-	1:21939752-21941784	21939752	21941784	2033	2033	-1.42729	1.08643e-09	2.99559e-09
AT4G05400	AT4G05400	-	4:2741160-2742949	2741160	2742949	1790	1112	-1.42768	2.0301e-43	3.36897e-42
AT4G00490	BMY9	-	4:222320-225131	222320	225131	2812	2000	-1.42769	2.58206e-15	1.06238e-14
AT1G60950	FED.A	-	1:22444390-22445222	22444390	22445222	833	833	-1.42857	6.37987e-21	3.6933e-20
AT4G30620	AT4G30620	-	4:14948586-14950072	14948586	14950072	1487	718	-1.42871	1.01286e-34	1.16948e-33
AT1G22840	CYTC-1	-	1:8079287-8080574	8079287	8080574	1288	734	-1.42945	9.50407e-25	6.84576e-24
AT5G59480	AT5G59480	-	5:23979390-23981590	23979390	23981590	2201	1277	-1.4295	3.03098e-09	8.03531e-09
AT4G37470	AT4G37470	-	4:17616659-17618473	17616659	17618473	1815	1309	-1.42953	2.00481e-06	4.21925e-06
AT5G16390	BCCP	-	5:5360801-5363126	5360801	5363126	2326	1474	-1.42955	2.67304e-27	2.17114e-26
AT2G16510	AT2G16510	-	2:7159629-7160892	7159629	7160892	1264	954	-1.42958	6.16169e-33	6.54732e-32
AT1G69580	AT1G69580	-	1:26171943-26173612	26171943	26173612	1670	1198	-1.42998	9.44308e-09	2.41783e-08
AT5G60330	AT5G60330	-	5:24273128-24273634	24273128	24273634	507	507	-1.43072	0.000107902	0.000192848
AT2G35880	AT2G35880	-	2:15062988-15065870	15062988	15065870	2883	1824	-1.43093	2.93725e-25	2.17113e-24
AT3G44890	RPL9	-	3:16386434-16388466	16386434	16388466	2033	920	-1.43238	2.06303e-32	2.14502e-31
AT3G51160	MUR1	-	3:19007010-19008427	19007010	19008427	1418	1418	-1.4324	1.56506e-34	1.78878e-33
AT2G26730	AT2G26730	-	2:11388407-11391641	11388407	11391641	3235	2546	-1.43279	6.02787e-23	3.91834e-22
AT4G24570	2002-12-01	-	4:12686459-12687650	12686459	12687650	1192	1192	-1.43356	1.067e-09	2.94443e-09
AT1G67360	AT1G67360	-	1:25236811-25238216	25236811	25238216	1406	1287	-1.43367	1.15735e-26	9.15012e-26
AT3G23610	DSPTP1	-	3:8478122-8479857	8478122	8479857	1736	1091	-1.43425	1.29063e-08	3.26554e-08
AT3G55566	AT3G55566	-	3:20608742-20608840	20608742	20608840	99	99	-1.43436	5.82141e-06	1.17197e-05
AT4G20040	AT4G20040	-	4:10847299-10849115	10847299	10849115	1817	1653	-1.43589	9.5288e-09	2.43904e-08
AT2G20240	AT2G20240	-	2:8727626-8730500	8727626	8730500	2875	2463	-1.43685	5.18918e-08	1.25107e-07
AT5G55280	ATFTSZ1-1	-	5:22420652-22422649	22420652	22422649	1998	1512	-1.43727	1.26214e-29	1.1437e-28
AT5G64620	ATC/VIF2	-	5:25831834-25832502	25831834	25832502	669	669	-1.43753	2.01272e-07	4.62459e-07
AT4G24830	AT4G24830	-	4:12792873-12795974	12792873	12795974	3102	1814	-1.43881	2.06171e-24	1.45958e-23
AT1G34430	EMB3003	-	1:12587752-12590192	12587752	12590192	2441	1781	-1.44087	5.56501e-34	6.18915e-33
AT3G04790	AT3G04790	-	3:1313316-1315243	1313316	1315243	1928	1928	-1.44087	3.62826e-39	5.1137e-38
AT2G25210	AT2G25210	-	2:10739855-10740552	10739855	10740552	698	402	-1.44107	1.89697e-19	1.00595e-18
AT1G56690	AT1G56690	-	1:21253817-21255931	21253817	21255931	2115	2115	-1.44236	7.82356e-11	2.35639e-10
AT5G04660	CYP77A4	-	5:1335995-1337670	1335995	1337670	1676	1676	-1.44289	7.8937e-10	2.20054e-09
AT4G31820	ENP	-	4:15390650-15394430	15390650	15394430	3781	2657	-1.443	9.23806e-19	4.6581e-18
AT1G63220	AT1G63220	-	1:23448919-23450452	23448919	23450452	1534	750	-1.44322	2.17748e-05	4.17089e-05
AT2G03505	AT2G03505	-	2:1064236-1065372	1064236	1065372	1137	866	-1.44368	0.000369054	0.000621465
AT1G71500	AT1G71500	-	1:26935982-26937607	26935982	26937607	1626	1242	-1.44403	2.304e-27	1.8777e-26
AT2G21260	AT2G21260	-	2:9105583-9107380	9105583	9107380	1798	1112	-1.44577	4.05501e-09	1.06599e-08
AT3G16780	AT3G16780	-	3:5708925-5710579	5708925	5710579	1655	1017	-1.44768	7.63822e-30	7.01911e-29
AT4G29350	PFN2	-	4:14450008-14451394	14450008	14451394	1387	798	-1.44844	1.89555e-24	1.34419e-23
AT4G30400	AT4G30400	-	4:14866946-14868628	14866946	14868628	1683	1683	-1.44846	5.21635e-16	2.24048e-15
AT5G63780	SHA1	-	5:25523845-25526593	25523845	25526593	2749	1691	-1.44964	1.14637e-09	3.15216e-09
AT5G66460	MAN7	-	5:26538395-26541036	26538395	26541036	2642	2011	-1.44971	4.93597e-28	4.16922e-27
AT1G13970	AT1G13970	-	1:4779523-4782542	4779523	4782542	3020	2050	-1.45009	6.65175e-07	1.46056e-06
AT4G34290	AT4G34290	-	4:16410832-16412385	16410832	16412385	1554	749	-1.45026	1.51078e-26	1.18778e-25
AT1G63650	ATMYC-2	-	1:23599413-23602902	23599413	23602902	3490	2353	-1.45053	2.1415e-28	1.8438e-27
AT2G44040	AT2G44040	-	2:18221769-18224104	18221769	18224104	2336	1366	-1.45092	8.9067e-36	1.07997e-34
AT3G42670	CHR38	-	3:14755798-14760085	14755798	14760085	4288	3879	-1.45128	7.82524e-29	6.86666e-28
AT3G12520	SULTR4;2	-	3:3967816-3971927	3967816	3971927	4112	2230	-1.45146	4.73152e-21	2.76079e-20
AT5G64460	AT5G64460	-	5:25772849-25775568	25772849	25775568	2720	1272	-1.45164	1.0463e-19	5.6314e-19
AT3G13960	AtGRF5	-	3:4608383-4610399	4608383	4610399	2017	1576	-1.45178	4.14081e-32	4.26607e-31
AT2G29760	OTP81	-	2:12712884-12715852	12712884	12715852	2969	2733	-1.45289	1.09404e-19	5.87712e-19
AT5G42250	AT5G42250	-	5:16894009-16897620	16894009	16897620	3612	1421	-1.45385	3.17642e-38	4.27403e-37
AT5G04840	AT5G04840	-	5:1405294-1407934	1405294	1407934	2641	1431	-1.45434	1.32965e-10	3.93271e-10
AT5G46570	BSK2	-	5:18894402-18897406	18894402	18897406	3005	1963	-1.45443	1.46827e-15	6.13209e-15
AT2G47390	AT2G47390	-	2:19441992-19446365	19441992	19446365	4374	3284	-1.45618	2.70051e-32	2.7941e-31
AT4G28190	ULT1	-	4:13985178-13987442	13985178	13987442	2265	1774	-1.45686	3.38685e-14	1.28986e-13
AT1G54500	AT1G54500	-	1:20356954-20357788	20356954	20357788	835	835	-1.4577	3.70386e-21	2.17541e-20
AT5G56790	AT5G56790	-	5:22967939-22971536	22967939	22971536	3598	2826	-1.45847	3.36498e-10	9.67868e-10
AT4G17870	PYR1	-	4:9928678-9929518	9928678	9929518	841	841	-1.45849	1.80829e-21	1.07968e-20
AT1G45688	AT1G45688	-	1:17191390-17193158	17191390	17193158	1769	1553	-1.45856	2.64691e-19	1.39057e-18
AT2G26900	AT2G26900	-	2:11474952-11477944	11474952	11477944	2993	1508	-1.45898	6.34971e-35	7.38705e-34
AT5G45100	AT5G45100	-	5:18218586-18219960	18218586	18219960	1375	1375	-1.46022	1.1173e-24	8.02741e-24
AT1G80510	AT1G80510	-	1:30272849-30274793	30272849	30274793	1945	1945	-1.46027	1.19143e-07	2.79637e-07
AT2G35500	SKL2	-	2:14914003-14916135	14914003	14916135	2133	1425	-1.46037	8.10263e-29	7.09903e-28
AT4G20860	AT4G20860	-	4:11172622-11174467	11172622	11174467	1846	1846	-1.46044	3.05527e-09	8.09717e-09
AT5G02870	AT5G02870	-	5:657786-659733	657786	659733	1948	1475	-1.46079	4.09206e-27	3.2984e-26
AT5G51710	KEA5	-	5:21004278-21008718	21004278	21008718	4441	2133	-1.46124	5.1307e-07	1.13913e-06
AT3G22880	ATDMC1	-	3:8097687-8100820	8097687	8100820	3134	1376	-1.46134	8.49395e-12	2.73705e-11
AT2G37250	ADK	-	2:15641906-15643786	15641906	15643786	1881	1408	-1.46258	3.68295e-34	4.13953e-33
AT3G54120	AT3G54120	-	3:20041126-20042340	20041126	20042340	1215	962	-1.46271	2.56366e-10	7.43957e-10
AT3G20280	AT3G20280	-	3:7071193-7074641	7071193	7074641	3449	2815	-1.46354	5.43093e-15	2.18723e-14
AT1G62820	AT1G62820	-	1:23263671-23264349	23263671	23264349	679	679	-1.46375	2.28934e-15	9.447e-15
AT1G13609	AT1G13609	-	1:4662721-4663219	4662721	4663219	499	444	-1.46386	0.000192677	0.000334988
AT1G53250	AT1G53250	-	1:19857351-19859256	19857351	19859256	1906	1333	-1.46387	2.138e-17	9.96917e-17
AT3G55420	AT3G55420	-	3:20547717-20548767	20547717	20548767	1051	1051	-1.46401	2.0187e-16	8.86857e-16
AT1G14350	AtMYB124	-	1:4907953-4911168	4907953	4911168	3216	2216	-1.46406	6.14088e-13	2.1419e-12
AT5G02490	AT5G02490	-	5:550035-552647	550035	552647	2613	2305	-1.46408	2.03539e-25	1.51575e-24
AT1G01790	KEA1	-	1:284610-291094	284610	291094	6485	3892	-1.46498	7.89538e-15	3.1409e-14
AT5G43070	WPP1	-	5:17289100-17289776	17289100	17289776	677	677	-1.4655	3.5333e-10	1.01404e-09
AT1G17190	ATGSTU26	-	1:5875350-5876545	5875350	5876545	1196	935	-1.46638	1.90459e-23	1.26925e-22
AT3G43980	AT3G43980	-	3:15778402-15779311	15778402	15779311	910	400	-1.46678	7.41022e-24	5.07004e-23
AT1G51060	HTA10	-	1:18926876-18927646	18926876	18927646	771	674	-1.46701	2.07591e-38	2.82014e-37
AT1G76730	AT1G76730	-	1:28802925-28804784	28802925	28804784	1860	1254	-1.46704	1.07744e-17	5.11006e-17
AT5G24990	AT5G24990	-	5:8610537-8611694	8610537	8611694	1158	1158	-1.46735	4.43596e-35	5.21441e-34
AT4G22550	AT4G22550	-	4:11878137-11878920	11878137	11878920	784	784	-1.46756	2.69232e-10	7.79957e-10
AT5G19170	AT5G19170	-	5:6445245-6447419	6445245	6447419	2175	1290	-1.46765	1.88294e-07	4.33758e-07
AT2G41650	AT2G41650	-	2:17363907-17364434	17363907	17364434	528	447	-1.46814	1.92773e-27	1.58018e-26
AT5G23950	AT5G23950	-	5:8082744-8083604	8082744	8083604	861	861	-1.4683	1.605e-05	3.10703e-05
AT3G49470	NACA2	-	3:18340976-18342489	18340976	18342489	1514	966	-1.46846	3.30986e-40	4.87182e-39
AT1G33040	NACA5	-	1:11966470-11967843	11966470	11967843	1374	854	-1.47014	1.12592e-34	1.29649e-33
AT5G03850	AT5G03850	-	5:1028340-1029121	1028340	1029121	782	467	-1.47045	4.92548e-22	3.02407e-21
AT4G25315	AT4G25315	-	4:12951344-12952870	12951344	12952870	1527	735	-1.47269	1.56588e-23	1.05014e-22
AT2G10931	AT2G10931	-	2:4304947-4305887	4304947	4305887	941	941	-1.4727	2.07219e-08	5.15974e-08
AT1G53650	CID8	-	1:20029029-20031566	20029029	20031566	2538	1501	-1.47273	4.40058e-30	4.08381e-29
AT3G49720	AT3G49720	-	3:18440003-18442198	18440003	18442198	2196	1153	-1.4732	7.78232e-45	1.36935e-43
AT1G27020	AT1G27020	-	1:9378559-9380692	9378559	9380692	2134	1276	-1.4732	4.54217e-05	8.42428e-05
AT2G40490	HEME2	-	2:16912845-16915177	16912845	16915177	2333	1490	-1.47322	1.18222e-26	9.3424e-26
AT5G40645	AT5G40645	-	5:16280283-16280972	16280283	16280972	690	438	-1.47341	9.65705e-05	0.000173511
AT1G26260	CIB5	-	1:9086853-9089378	9086853	9089378	2526	1671	-1.47362	5.79521e-29	5.11714e-28
AT1G29418	AT1G29418	-	1:10300878-10301302	10300878	10301302	425	425	-1.474	1.42425e-16	6.31273e-16
AT5G14100	ATNAP14	-	5:4549438-4551843	4549438	4551843	2406	1316	-1.47469	9.34567e-26	7.09709e-25
AT1G65295	AT1G65295	-	1:24251511-24252303	24251511	24252303	793	573	-1.47505	5.39697e-17	2.44984e-16
AT1G23750	AT1G23750	-	1:8400151-8401487	8400151	8401487	1337	843	-1.47544	1.77779e-12	5.99337e-12
AT3G12145	FLR1	-	3:3874499-3876237	3874499	3876237	1739	1405	-1.47654	6.32026e-17	2.85669e-16
AT3G60390	HAT3	-	3:22320595-22322586	22320595	22322586	1992	1357	-1.47668	4.13275e-18	2.00674e-17
AT4G10480	AT4G10480	-	4:6477876-6479165	6477876	6479165	1290	938	-1.47748	1.72689e-31	1.73067e-30
AT2G23620	ATMES1	-	2:10047379-10049291	10047379	10049291	1913	918	-1.47913	1.08662e-31	1.10073e-30
AT5G45580	AT5G45580	-	5:18481092-18482643	18481092	18482643	1552	840	-1.47947	0.000138335	0.00024412
AT1G15290	AT1G15290	-	1:5257046-5264942	5257046	5264942	7897	5145	-1.47976	3.46274e-30	3.23052e-29
AT1G75500	WAT1	-	1:28337726-28340275	28337726	28340275	2550	1907	-1.48023	9.46038e-26	7.18098e-25
AT4G11680	AT4G11680	-	4:7053443-7055622	7053443	7055622	2180	1573	-1.48048	1.30338e-10	3.85704e-10
AT3G08980	AT3G08980	-	3:2740808-2742685	2740808	2742685	1878	792	-1.48077	9.60847e-18	4.57822e-17
AT3G26650	GAPA	-	3:9795071-9797045	9795071	9797045	1975	1543	-1.48184	1.12593e-15	4.72448e-15
AT3G15820	ROD1	-	3:5351071-5353728	5351071	5353728	2658	1207	-1.48354	1.20571e-08	3.05891e-08
AT1G22410	AT1G22410	-	1:7912046-7915003	7912046	7915003	2958	1919	-1.48425	4.77885e-29	4.2396e-28
AT4G21510	AT4G21510	-	4:11445849-11447163	11445849	11447163	1315	1160	-1.48438	4.23131e-13	1.49402e-12
AT2G45050	GATA2	-	2:18582872-18584083	18582872	18584083	1212	1119	-1.48564	4.52319e-06	9.20461e-06
AT1G01320	AT1G01320	-	1:121067-130577	121067	130577	9511	6079	-1.48576	5.05546e-26	3.88972e-25
AT5G61240	AT5G61240	-	5:24629256-24632211	24629256	24632211	2956	1502	-1.48598	4.61131e-39	6.45622e-38
AT5G04740	AT5G04740	-	5:1368542-1371480	1368542	1371480	2939	1166	-1.48617	1.06391e-39	1.53266e-38
AT5G49460	ACLB-2	-	5:20054523-20058464	20054523	20058464	3942	2336	-1.48687	2.00165e-20	1.12902e-19
AT3G48180	AT3G48180	-	3:17790465-17790919	17790465	17790919	455	455	-1.48746	0.000102952	0.000184409
AT4G31360	AT4G31360	-	4:15221843-15223627	15221843	15223627	1785	980	-1.48748	2.41575e-18	1.18801e-17
AT3G58940	AT3G58940	-	3:21780785-21783663	21780785	21783663	2879	2328	-1.48756	3.84582e-08	9.36799e-08
AT1G68585	AT1G68585	-	1:25756600-25757563	25756600	25757563	964	799	-1.48815	6.92195e-11	2.09161e-10
AT1G69200	FLN2	-	1:26015877-26018493	26015877	26018493	2617	2120	-1.48853	2.28129e-30	2.15849e-29
AT2G42395	AT2G42395	-	2:17653138-17654034	17653138	17654034	897	797	-1.48872	1.42838e-14	5.58389e-14
AT1G45207	AT1G45207	-	1:17130351-17133548	17130351	17133548	3198	2020	-1.48951	1.37786e-07	3.21534e-07
AT4G34970	ADF9	-	4:16653704-16654871	16653704	16654871	1168	784	-1.48999	0.000329663	0.000557966
AT5G34850	ATPAP26	-	5:13108154-13111631	13108154	13111631	3478	2030	-1.4906	3.21478e-43	5.27293e-42
AT4G33120	AT4G33120	-	4:15975386-15978111	15975386	15978111	2726	1315	-1.49139	8.26197e-05	0.000149557
AT4G03100	AT4G03100	-	4:1374281-1376231	1374281	1376231	1951	1691	-1.49159	1.37891e-09	3.76708e-09
AT3G47750	ATATH3	-	3:17606427-17610889	17606427	17610889	4463	2844	-1.49185	1.7128e-07	3.96181e-07
AT2G35743	AT2G35743	-	2:15027810-15027989	15027810	15027989	180	180	-1.4921	3.91756e-07	8.77383e-07
AT2G41170	AT2G41170	-	2:17159104-17161136	17159104	17161136	2033	1613	-1.49219	5.18057e-08	1.24934e-07
AT4G24175	AT4G24175	-	4:12546969-12548960	12546969	12548960	1992	1120	-1.49246	7.38075e-17	3.32359e-16
AT3G04760	AT3G04760	-	3:1303575-1305878	1303575	1305878	2304	2304	-1.49334	2.07965e-25	1.54803e-24
AT5G07460	PMSR2	-	5:2360634-2362013	2360634	2362013	1380	995	-1.49342	1.43249e-25	1.07625e-24
AT1G10530	AT1G10530	-	1:3471456-3472672	3471456	3472672	1217	996	-1.49358	3.47275e-06	7.15908e-06
AT1G25520	AT1G25520	-	1:8962125-8964564	8962125	8964564	2440	1184	-1.4947	1.46441e-31	1.4746e-30
AT5G48830	AT5G48830	-	5:19800114-19803098	19800114	19803098	2985	1932	-1.49507	4.32512e-20	2.39175e-19
AT1G29420	AT1G29420	-	1:10301152-10301951	10301152	10301951	800	800	-1.49553	1.07764e-13	3.97154e-13
AT1G05065	CLE20	-	1:1454969-1455220	1454969	1455220	252	252	-1.49569	0.000165438	0.000289563
AT5G15320	AT5G15320	-	5:4977535-4978894	4977535	4978894	1360	510	-1.49595	2.52172e-20	1.41576e-19
AT2G02400	AT2G02400	-	2:631236-632575	631236	632575	1340	1260	-1.49689	3.90409e-12	1.28569e-11
AT5G52010	AT5G52010	-	5:21121483-21122985	21121483	21122985	1503	1503	-1.49716	1.34221e-21	8.07666e-21
AT2G15820	OTP51	-	2:6888540-6891360	6888540	6891360	2821	2744	-1.4976	1.72845e-30	1.64276e-29
AT2G47440	AT2G47440	-	2:19469719-19471886	19469719	19471886	2168	2000	-1.49767	5.27761e-21	3.07095e-20
AT1G30820	AT1G30820	-	1:10944913-10949458	10944913	10949458	4546	2480	-1.4978	1.52021e-31	1.52625e-30
AT5G19740	AT5G19740	-	5:6673933-6676859	6673933	6676859	2927	2191	-1.49798	5.11751e-42	8.06555e-41
AT5G11950	AT5G11950	-	5:3854916-3856983	3854916	3856983	2068	962	-1.49831	9.76004e-25	7.02715e-24
AT2G45790	ATPMM	-	2:18855775-18858018	18855775	18858018	2244	1107	-1.4985	2.21814e-35	2.64597e-34
AT1G05220	AT1G05220	-	1:1511907-1513573	1511907	1513573	1667	979	-1.49962	9.68889e-12	3.1079e-11
AT3G01600	anac044	-	3:229171-231105	229171	231105	1935	1307	-1.50221	5.10548e-07	1.13368e-06
AT2G40480	AT2G40480	-	2:16910364-16912592	16910364	16912592	2229	1766	-1.50225	1.01381e-14	3.99923e-14
AT2G47480	AT2G47480	-	2:19483919-19484642	19483919	19484642	724	724	-1.50228	0.000792653	0.00129074
AT1G10200	WLIM1	-	1:3346390-3347885	3346390	3347885	1496	982	-1.50241	9.26845e-30	8.50337e-29
AT3G01313	AT3G01313	-	3:104687-104769	104687	104769	83	83	-1.50248	0.000121505	0.000215678
AT3G20015	AT3G20015	-	3:6978477-6980368	6978477	6980368	1892	1892	-1.50254	6.71186e-08	1.60355e-07
AT5G44730	AT5G44730	-	5:18045496-18046931	18045496	18046931	1436	1245	-1.50255	1.13461e-27	9.43301e-27
AT1G63610	AT1G63610	-	1:23583521-23585727	23583521	23585727	2207	1308	-1.50291	1.94913e-30	1.84834e-29
AT5G51910	AT5G51910	-	5:21094547-21095848	21094547	21095848	1302	1196	-1.50336	3.02217e-15	1.23775e-14
AT5G17280	AT5G17280	-	5:5686299-5686895	5686299	5686895	597	597	-1.50343	1.22057e-18	6.11077e-18
AT5G01650	AT5G01650	-	5:242550-244111	242550	244111	1562	696	-1.50434	6.73904e-24	4.62203e-23
AT3G14900	AT3G14900	-	3:5013291-5015292	5013291	5015292	2002	2002	-1.50568	6.74756e-32	6.89293e-31
AT4G20870	ATFAH2	-	4:11174450-11176881	11174450	11176881	2432	1102	-1.50601	2.42269e-14	9.30964e-14
AT5G61030	GR-RBP3	-	5:24560451-24562306	24560451	24562306	1856	1147	-1.50626	1.19482e-29	1.0856e-28
AT2G05520	ATGRP-3	-	2:2026162-2027117	2026162	2027117	956	728	-1.5064	9.28176e-20	5.01476e-19
AT1G60800	NIK3	-	1:22383453-22387457	22383453	22387457	4005	2573	-1.50682	2.88662e-25	2.13557e-24
AT5G48300	ADG1	-	5:19570240-19572804	19570240	19572804	2565	1896	-1.50721	1.1837e-24	8.49007e-24
AT1G15570	CYCA2;3	-	1:5362009-5365549	5362009	5365549	3541	1886	-1.50816	4.67151e-08	1.13093e-07
AT1G69330	AT1G69330	-	1:26063816-26065505	26063816	26065505	1690	1374	-1.50855	4.44866e-11	1.36245e-10
AT5G15030	AT5G15030	-	5:4866692-4869133	4866692	4869133	2442	1276	-1.50861	7.00963e-23	4.53043e-22
AT1G34350	AT1G34350	-	1:12534426-12536095	12534426	12536095	1670	894	-1.50874	3.35275e-19	1.75215e-18
AT5G66470	AT5G66470	-	5:26541695-26544359	26541695	26544359	2665	1632	-1.50897	1.48242e-39	2.11577e-38
AT5G15520	AT5G15520	-	5:5037021-5038172	5037021	5038172	1152	689	-1.50906	1.70736e-36	2.12503e-35
AT3G06130	AT3G06130	-	3:1852884-1855063	1852884	1855063	2180	1870	-1.50913	3.74126e-12	1.23399e-11
AT2G04070	AT2G04070	-	2:1353755-1355790	1353755	1355790	2036	1623	-1.50959	1.56938e-07	3.64352e-07
AT3G57490	AT3G57490	-	3:21279666-21280948	21279666	21280948	1283	1050	-1.50993	2.18033e-32	2.26281e-31
AT5G03150	JKD	-	5:745644-749007	745644	749007	3364	2046	-1.5108	3.25005e-27	2.63475e-26
AT4G39838	AT4G39838	-	4:18484875-18486365	18484875	18486365	1491	1491	-1.51101	3.24532e-29	2.90461e-28
AT4G34160	CYCD3;1	-	4:16357639-16359555	16357639	16359555	1917	1646	-1.51123	2.40437e-12	8.04166e-12
AT2G32220	AT2G32220	-	2:13678919-13679523	13678919	13679523	605	605	-1.51172	6.13465e-32	6.27819e-31
AT1G80100	AHP6	-	1:30133726-30134735	30133726	30134735	1010	640	-1.51189	2.46034e-09	6.57398e-09
AT1G22710	SUC2	-	1:8030641-8033117	8030641	8033117	2477	1956	-1.51256	7.51251e-32	7.6605e-31
AT5G26960	AT5G26960	-	5:9484734-9486149	9484734	9486149	1416	1416	-1.51289	3.85226e-12	1.26936e-11
AT5G45475	AT5G45475	-	5:18425837-18427016	18425837	18427016	1180	1054	-1.51293	1.12341e-20	6.42215e-20
AT4G35783	RTFL6	-	4:16952406-16952800	16952406	16952800	395	395	-1.51344	0.000217415	0.000375857
AT4G30340	ATDGK7	-	4:14838291-14841067	14838291	14841067	2777	1779	-1.51359	4.33136e-35	5.09853e-34
AT5G59350	AT5G59350	-	5:23940782-23942213	23940782	23942213	1432	1432	-1.5136	3.90972e-10	1.11734e-09
AT2G44670	AT2G44670	-	2:18425180-18426060	18425180	18426060	881	768	-1.51365	3.14768e-22	1.95311e-21
AT1G27700	AT1G27700	-	1:9640198-9641901	9640198	9641901	1704	1239	-1.51405	6.69753e-10	1.88133e-09
AT4G34265	AT4G34265	-	4:16402280-16403823	16402280	16403823	1544	764	-1.51412	4.99395e-38	6.65612e-37
AT3G23290	LSH4	-	3:8326825-8328132	8326825	8328132	1308	843	-1.51422	0.000465624	0.000777511
AT3G58140	AT3G58140	-	3:21529731-21532572	21529731	21532572	2842	1733	-1.51446	2.49819e-36	3.08438e-35
AT1G24100	UGT74B1	-	1:8525435-8527087	8525435	8527087	1653	1572	-1.51544	6.97006e-31	6.73414e-30
AT1G53040	AT1G53040	-	1:19764310-19767348	19764310	19767348	3039	2188	-1.51553	6.24878e-24	4.29797e-23
AT1G27210	AT1G27210	-	1:9455368-9458026	9455368	9458026	2659	2288	-1.51624	1.11237e-24	7.99534e-24
AT3G15710	AT3G15710	-	3:5323358-5324908	5323358	5324908	1551	872	-1.5164	9.03522e-27	7.17687e-26
AT4G23710	VHA-G2	-	4:12350089-12351624	12350089	12351624	1536	697	-1.51705	3.3309e-34	3.74882e-33
AT3G48425	AT3G48425	-	3:17931818-17934744	17931818	17934744	2927	1438	-1.5171	4.24467e-13	1.49811e-12
AT1G44835	AT1G44835	-	1:16939797-16942524	16939797	16942524	2728	1226	-1.51735	3.85417e-36	4.72408e-35
AT5G51840	AT5G51840	-	5:21071944-21074438	21071944	21074438	2495	1244	-1.51742	7.2385e-24	4.96057e-23
AT5G64580	AT5G64580	-	5:25817092-25821530	25817092	25821530	4439	2823	-1.51746	3.25207e-30	3.04299e-29
AT1G71020	AT1G71020	-	1:26790597-26793175	26790597	26793175	2579	2398	-1.51776	4.17082e-30	3.87484e-29
AT4G29130	ATHXK1	-	4:14352037-14355103	14352037	14355103	3067	2030	-1.51816	3.71031e-30	3.45459e-29
AT1G65310	ATXTH17	-	1:24257216-24258473	24257216	24258473	1258	1049	-1.51851	0.0189755	0.0262267
AT1G71696	SOL1	-	1:26966887-26970572	26966887	26970572	3686	1935	-1.51863	1.21284e-17	5.73294e-17
AT5G27450	MK	-	5:9690607-9693289	9690607	9693289	2683	1788	-1.51869	7.33774e-18	3.51659e-17
AT5G23530	AtCXE18	-	5:7932966-7934436	7932966	7934436	1471	1471	-1.51918	1.95846e-20	1.10576e-19
AT2G34680	AIR9	-	2:14616622-14629129	14616622	14629129	12508	5739	-1.51927	1.89608e-28	1.63833e-27
AT2G18193	AT2G18193	-	2:7917505-7919277	7917505	7919277	1773	1697	-1.52027	2.59486e-08	6.40839e-08
AT2G18969	AT2G18969	-	2:8229047-8229574	8229047	8229574	528	528	-1.52046	0.000417	0.000698937
AT3G58620	TTL4	-	3:21680326-21683135	21680326	21683135	2810	2296	-1.52054	1.16189e-09	3.19275e-09
AT1G01120	KCS1	-	1:57269-59167	57269	59167	1899	1899	-1.52142	2.28435e-06	4.77432e-06
AT1G08590	AT1G08590	-	1:2718778-2722221	2718778	2722221	3444	3444	-1.52166	3.28088e-37	4.23288e-36
AT5G01240	LAX1	-	5:97894-101835	97894	101835	3942	2099	-1.52208	1.30539e-09	3.57547e-09
AT2G20570	GPRI1	-	2:8855358-8857756	8855358	8857756	2399	1673	-1.52285	5.68966e-13	1.99067e-12
AT1G51355	AT1G51355	-	1:19041397-19042146	19041397	19042146	750	750	-1.52376	1.25935e-06	2.69767e-06
AT1G08890	AT1G08890	-	1:2848348-2852270	2848348	2852270	3923	1675	-1.52483	2.44246e-22	1.52898e-21
AT1G47580	AT1G47580	-	1:17485650-17486463	17485650	17486463	814	814	-1.52494	2.19841e-08	5.46359e-08
AT1G35580	CINV1	-	1:13122204-13125264	13122204	13125264	3061	2410	-1.52546	2.28916e-37	2.9738e-36
AT5G47360	AT5G47360	-	5:19214445-19215878	19214445	19215878	1434	1434	-1.5256	6.90547e-11	2.0873e-10
AT3G48490	AT3G48490	-	3:17961289-17961910	17961289	17961910	622	522	-1.52573	0.000295033	0.000502214
AT3G62270	AT3G62270	-	3:23042284-23046048	23042284	23046048	3765	2771	-1.52771	2.77943e-45	4.97329e-44
AT5G01890	AT5G01890	-	5:341543-345127	341543	345127	3585	3499	-1.52955	5.13979e-19	2.64925e-18
AT2G34510	AT2G34510	-	2:14543997-14546879	14543997	14546879	2883	1470	-1.53011	3.28239e-13	1.16578e-12
AT1G13210	ACA.l	-	1:4508963-4513938	4508963	4513938	4976	4065	-1.53016	3.43443e-25	2.52979e-24
AT1G57820	VIM1	-	1:21414170-21417946	21414170	21417946	3777	2154	-1.5312	4.39687e-19	2.27532e-18
AT3G23700	AT3G23700	-	3:8531429-8533788	8531429	8533788	2360	1485	-1.53492	1.79029e-43	2.97685e-42
AT2G39675	TAS1C	-	2:16537288-16538277	16537288	16538277	990	990	-1.53721	1.08932e-19	5.85551e-19
AT1G71015	AT1G71015	-	1:26789236-26790160	26789236	26790160	925	840	-1.53723	3.23957e-11	1.00194e-10
AT3G53668	CPuORF51	AT3G53670	3:19890421-19892404	19890421	19892404	1984	1398	-1.53899	2.99638e-31	2.95741e-30
AT3G53670	AT3G53670	AT3G53668	3:19890364-19892443	19890364	19892443	2080	1494	-1.53899	2.99193e-31	2.95475e-30
AT3G05560	AT3G05560	-	3:1614178-1615506	1614178	1615506	1329	1006	-1.53915	3.08036e-29	2.76172e-28
AT1G78610	MSL6	-	1:29569030-29572126	29569030	29572126	3097	2767	-1.53956	5.57588e-25	4.07525e-24
AT5G66550	AT5G66550	-	5:26559584-26561216	26559584	26561216	1633	846	-1.54055	8.65278e-22	5.24215e-21
AT4G34120	CDCP1	-	4:16341009-16343118	16341009	16343118	2110	1127	-1.54072	2.14127e-45	3.84769e-44
AT5G05820	AT5G05820	-	5:1751688-1754178	1751688	1754178	2491	1669	-1.54097	1.03919e-23	7.0418e-23
AT4G36945	AT4G36945	-	4:17419918-17422130	17419918	17422130	2213	1490	-1.5413	1.80767e-19	9.60702e-19
AT3G11170	FAD7	-	3:3499801-3502452	3499801	3502452	2652	1825	-1.54185	5.89148e-35	6.87285e-34
AT5G57700	AT5G57700	-	5:23374874-23377142	23374874	23377142	2269	1404	-1.54221	1.20928e-09	3.31919e-09
AT1G30630	AT1G30630	-	1:10858298-10860261	10858298	10860261	1964	1215	-1.54322	7.39206e-34	8.18347e-33
AT3G14840	AT3G14840	-	3:4988107-4994058	4988107	4994058	5952	3504	-1.5447	3.84643e-39	5.40768e-38
AT1G69850	ATNRT1:2	-	1:26296676-26300472	26296676	26300472	3797	2092	-1.54477	8.90254e-34	9.79163e-33
AT3G55340	PHIP1	-	3:20515647-20518059	20515647	20518059	2413	2046	-1.5455	1.09572e-38	1.50668e-37
AT1G36310	AT1G36310	-	1:13669441-13671156	13669441	13671156	1716	1640	-1.54623	3.69897e-43	6.04368e-42
AT1G05230	HDG2	-	1:1512896-1518805	1512896	1518805	5910	2993	-1.5471	2.06961e-23	1.37598e-22
AT5G46730	AT5G46730	-	5:18964012-18965068	18964012	18965068	1057	1057	-1.54729	9.56641e-06	1.89193e-05
AT1G78040	AT1G78040	-	1:29345838-29347107	29345838	29347107	1270	938	-1.54777	2.30453e-33	2.49736e-32
AT3G56270	AT3G56270	-	3:20870000-20872049	20870000	20872049	2050	1756	-1.54812	1.01871e-11	3.26028e-11
AT3G60380	AT3G60380	-	3:22316913-22319266	22316913	22319266	2354	2354	-1.54885	6.23343e-35	7.26176e-34
AT4G33680	AGD2	-	4:16171694-16174686	16171694	16174686	2993	1595	-1.54991	1.36404e-30	1.30299e-29
AT2G47930	AGP26	-	2:19616975-19617681	19616975	19617681	707	707	-1.55018	3.98698e-18	1.93763e-17
AT5G63140	ATPAP29	-	5:25328119-25329799	25328119	25329799	1681	1471	-1.55059	2.2472e-22	1.41084e-21
AT2G46950	CYP709B2	-	2:19289138-19291614	19289138	19291614	2477	2120	-1.55199	1.99046e-24	1.41032e-23
AT4G39990	ATRAB11G	-	4:18542551-18543978	18542551	18543978	1428	1045	-1.55364	5.4296e-36	6.62631e-35
AT4G31700	RPS6	-	4:15346072-15347727	15346072	15347727	1656	1010	-1.55376	2.25091e-34	2.55198e-33
AT5G08260	scpl35	-	5:2657151-2661416	2657151	2661416	4266	1672	-1.55394	8.74704e-27	6.95123e-26
AT5G56530	AT5G56530	-	5:22889132-22891853	22889132	22891853	2722	1927	-1.55477	4.76276e-43	7.75185e-42
AT5G54100	AT5G54100	-	5:21953787-21956564	21953787	21956564	2778	1518	-1.55679	4.04032e-28	3.42981e-27
AT1G77630	AT1G77630	-	1:29173457-29175530	29173457	29175530	2074	1684	-1.55738	5.09117e-23	3.32221e-22
AT5G57970	AT5G57970	-	5:23466718-23469015	23466718	23469015	2298	1610	-1.55872	3.69592e-19	1.92493e-18
AT4G18390	TCP2	-	4:10162953-10165562	10162953	10165562	2610	1845	-1.55876	8.15783e-34	8.99594e-33
AT3G48960	AT3G48960	-	3:18150444-18151412	18150444	18151412	969	621	-1.55967	0.0271955	0.0367565
AT3G43810	CAM7	-	3:15664371-15666460	15664371	15666460	2090	803	-1.56013	3.98462e-33	4.27696e-32
AT3G55720	AT3G55720	-	3:20679820-20681447	20679820	20681447	1628	1499	-1.56148	7.16474e-10	2.00459e-09
AT5G16560	KAN	-	5:5406863-5411424	5406863	5411424	4562	2046	-1.56406	2.63348e-20	1.47508e-19
AT2G20722	AT2G20722	-	2:8931708-8931782	8931708	8931782	75	75	-1.56425	1.36825e-06	2.92244e-06
AT5G18690	ATAGP25	-	5:6233519-6234206	6233519	6234206	688	688	-1.56479	4.52219e-05	8.38965e-05
AT2G23130	AGP17	-	2:9844299-9845385	9844299	9845385	1087	1074	-1.56501	4.81515e-08	1.16404e-07
AT5G04790	AT5G04790	-	5:1388155-1388319	1388155	1388319	165	165	-1.56587	2.563e-05	4.87953e-05
AT4G21140	AT4G21140	-	4:11277491-11278222	11277491	11278222	732	732	-1.56597	7.09291e-30	6.52864e-29
AT3G22230	AT3G22230	-	3:7843967-7844597	7843967	7844597	631	631	-1.56614	4.14998e-29	3.69137e-28
AT3G58100	PDCB5	-	3:21515199-21516487	21515199	21516487	1289	899	-1.56706	0.000162513	0.000284768
AT4G14455	BS14B	-	4:8310336-8312321	8310336	8312321	1986	922	-1.56711	1.26867e-32	1.33054e-31
AT4G08520	AT4G08520	-	4:5417348-5420530	5417348	5420530	3183	843	-1.56716	1.86591e-40	2.76569e-39
AT3G48420	AT3G48420	-	3:17929647-17931701	17929647	17931701	2055	1206	-1.5674	1.46828e-14	5.73721e-14
AT3G50520	AT3G50520	-	3:18748023-18749593	18748023	18749593	1571	903	-1.5688	1.44379e-22	9.15322e-22
AT3G11710	ATKRS-1	-	3:3702169-3705714	3702169	3705714	3546	2172	-1.56889	1.29363e-25	9.75383e-25
AT2G36170	AT2G36170	-	2:15172094-15173280	15172094	15173280	1187	680	-1.56958	2.16901e-31	2.1597e-30
AT1G64450	AT1G64450	-	1:23941598-23942846	23941598	23942846	1249	1249	-1.57035	2.01076e-19	1.06396e-18
AT3G16000	MFP1	-	3:5430889-5433817	5430889	5433817	2929	2537	-1.57043	1.67055e-29	1.50973e-28
AT4G34840	ATMTAN2	-	4:16606274-16608024	16606274	16608024	1751	1066	-1.57117	5.34904e-16	2.29398e-15
AT4G28050	TET7	-	4:13942257-13943732	13942257	13943732	1476	1212	-1.57146	1.18284e-24	8.48749e-24
AT1G75710	AT1G75710	-	1:28428706-28431249	28428706	28431249	2544	1610	-1.57162	7.41125e-16	3.1449e-15
AT2G15280	AT2G15280	-	2:6640154-6642350	6640154	6642350	2197	1018	-1.57173	8.2253e-19	4.1673e-18
AT1G73120	AT1G73120	-	1:27497186-27497950	27497186	27497950	765	574	-1.5727	1.19107e-17	5.63478e-17
AT3G50110	PEN3	-	3:18580609-18584535	18580609	18584535	3927	2251	-1.57322	2.05502e-09	5.52938e-09
AT1G80720	AT1G80720	-	1:30336138-30337565	30336138	30337565	1428	942	-1.57336	2.30646e-30	2.18109e-29
AT1G62050	AT1G62050	-	1:22936127-22939024	22936127	22939024	2898	2221	-1.57386	4.00684e-10	1.14393e-09
AT4G22780	ACR7	-	4:11968276-11971149	11968276	11971149	2874	1963	-1.5743	4.49045e-16	1.93508e-15
AT2G24310	AT2G24310	-	2:10344358-10345510	10344358	10345510	1153	1153	-1.57489	5.7717e-07	1.27459e-06
AT2G36880	MAT3	-	2:15479366-15481412	15479366	15481412	2047	1754	-1.57502	3.41574e-39	4.81819e-38
AT1G26920	AT1G26920	-	1:9329512-9330398	9329512	9330398	887	887	-1.5755	7.93768e-11	2.38949e-10
AT2G38650	GAUT7	-	2:16161488-16165796	16161488	16165796	4309	2438	-1.57576	2.99924e-43	4.92895e-42
AT3G54470	AT3G54470	-	3:20168095-20170303	20168095	20170303	2209	1679	-1.57593	3.87026e-28	3.2904e-27
AT4G12830	AT4G12830	-	4:7531141-7533587	7531141	7533587	2447	1490	-1.57634	1.38877e-09	3.79156e-09
AT4G17720	AT4G17720	-	4:9862446-9864663	9862446	9864663	2218	1321	-1.57666	8.57992e-32	8.7279e-31
AT1G67510	AT1G67510	-	1:25297477-25300184	25297477	25300184	2708	2160	-1.57688	9.89524e-10	2.73777e-09
AT3G19360	AT3G19360	-	3:6707241-6709028	6707241	6709028	1788	1383	-1.5772	6.45057e-32	6.59751e-31
AT5G49100	AT5G49100	-	5:19897370-19899114	19897370	19899114	1745	1745	-1.57773	2.08479e-27	1.70397e-26
AT3G15520	AT3G15520	-	3:5249599-5252506	5249599	5252506	2908	1615	-1.57802	4.65492e-26	3.58969e-25
AT2G39700	ATHEXP.ALPHA.1.6	-	2:16543832-16545584	16543832	16545584	1753	1338	-1.57878	1.28922e-16	5.73376e-16
AT1G04635	EMB1687	-	1:1291314-1291995	1291314	1291995	682	682	-1.57888	1.93299e-15	8.02151e-15
AT5G64640	AT5G64640	-	5:25836727-25839199	25836727	25839199	2473	2048	-1.57904	1.45959e-12	4.95121e-12
AT2G23300	AT2G23300	-	2:9914608-9917130	9914608	9917130	2523	2322	-1.57916	1.19347e-14	4.68503e-14
AT1G44100	AAP5	-	1:16764405-16767685	16764405	16767685	3281	2151	-1.57964	1.61564e-43	2.69703e-42
AT5G41460	AT5G41460	-	5:16589598-16592241	16589598	16592241	2644	1745	-1.58034	4.8336e-30	4.48074e-29
AT3G25290	AT3G25290	-	3:9208937-9210599	9208937	9210599	1663	1446	-1.58089	6.80951e-07	1.49403e-06
AT2G18970	AT2G18970	-	2:8229116-8229755	8229116	8229755	640	531	-1.58374	0.000152188	0.000267284
AT5G55510	AT5G55510	-	5:22486426-22488015	22486426	22488015	1590	843	-1.5845	5.66339e-29	5.00335e-28
AT5G07870	AT5G07870	-	5:2513794-2515418	2513794	2515418	1625	1532	-1.5855	2.96065e-30	2.77953e-29
AT3G17840	RLK902	-	3:6106028-6108675	6106028	6108675	2648	2253	-1.58563	1.53123e-37	2.00148e-36
AT5G63810	BGAL10	-	5:25537074-25541529	25537074	25541529	4456	2608	-1.5858	1.67367e-28	1.44986e-27
AT4G30850	HHP2	-	4:15020182-15022445	15020182	15022445	2264	1545	-1.587	1.05609e-19	5.68046e-19
AT2G17420	NTRA	-	2:7564345-7566539	7564345	7566539	2195	1469	-1.59108	5.33149e-47	1.03139e-45
AT5G56310	AT5G56310	-	5:22802316-22804377	22802316	22804377	2062	2062	-1.59136	6.5484e-11	1.9822e-10
AT1G19720	AT1G19720	-	1:6819564-6822711	6819564	6822711	3148	3069	-1.59168	3.61475e-10	1.03619e-09
AT4G36930	SPT	-	4:17414127-17416294	17414127	17416294	2168	1511	-1.59183	3.24143e-30	3.03472e-29
AT3G29034	AT3G29034	-	3:11030064-11030633	11030064	11030633	570	570	-1.59263	0.000141806	0.000249864
AT3G10260	AT3G10260	-	3:3171222-3172966	3171222	3172966	1745	1393	-1.59286	2.60661e-21	1.54435e-20
AT1G68650	AT1G68650	-	1:25775741-25777874	25775741	25777874	2134	962	-1.59328	0.000176358	0.000307944
AT1G57610	AT1G57610	-	1:21337209-21338756	21337209	21338756	1548	1466	-1.5936	7.19835e-31	6.95074e-30
AT1G48610	AT1G48610	-	1:17970678-17973303	17970678	17973303	2626	1469	-1.59409	2.19391e-40	3.24902e-39
AT1G55210	AT1G55210	-	1:20597790-20598708	20597790	20598708	919	919	-1.59425	4.84581e-13	1.70282e-12
AT2G40400	AT2G40400	-	2:16869334-16873258	16869334	16873258	3925	2696	-1.5943	2.40945e-16	1.05278e-15
AT3G26170	CYP71B19	-	3:9573360-9575148	9573360	9575148	1789	1710	-1.59438	1.5725e-08	3.94979e-08
AT1G18040	CDKD1;3	-	1:6206871-6209500	6206871	6209500	2630	1634	-1.59438	2.64212e-09	7.03636e-09
AT3G47342	AT3G47342	-	3:17445382-17445459	17445382	17445459	78	78	-1.59463	1.93834e-07	4.46276e-07
AT5G43170	AZF3	-	5:17330945-17331646	17330945	17331646	702	702	-1.59507	1.60675e-11	5.06377e-11
AT1G65541	AT1G65541	-	1:24366310-24366405	24366310	24366405	96	96	-1.59645	0.0324913	0.0434664
AT2G38700	MVD1	-	2:16180696-16183946	16180696	16183946	3251	1622	-1.59762	1.71874e-24	1.2224e-23
AT4G37432	AT4G37432	-	4:17597179-17598690	17597179	17598690	1512	1101	-1.59782	5.80644e-28	4.8947e-27
AT3G09810	IDH-VI	-	3:3008694-3011437	3008694	3011437	2744	1551	-1.5979	6.20303e-33	6.58712e-32
AT5G41060	AT5G41060	-	5:16435322-16437699	16435322	16437699	2378	1711	-1.59997	2.72538e-14	1.04372e-13
AT2G04050	AT2G04050	-	2:1337386-1339270	1337386	1339270	1885	1431	-1.60028	9.97285e-16	4.20345e-15
AT1G08580	AT1G08580	-	1:2715079-2716404	2715079	2716404	1326	642	-1.60143	7.96242e-31	7.67539e-30
AT3G51080	GATA6	-	3:18973213-18974892	18973213	18974892	1680	1297	-1.60171	1.82278e-10	5.34364e-10
AT4G22910	FZR2	-	4:12012677-12016011	12012677	12016011	3335	1866	-1.60395	1.01234e-11	3.24053e-11
AT2G27385	AT2G27385	-	2:11716001-11717432	11716001	11717432	1432	1151	-1.60411	2.11572e-13	7.62298e-13
AT3G62400	AT3G62400	-	3:23089641-23090737	23089641	23090737	1097	591	-1.60434	1.03918e-29	9.49283e-29
AT1G18265	AT1G18265	-	1:6282252-6283293	6282252	6283293	1042	1042	-1.60464	9.56708e-07	2.07034e-06
AT1G59359	AT1G59359	-	1:21842304-21843745	21842304	21843745	1442	1100	-1.60484	2.15564e-33	2.34051e-32
AT4G13494	MIR863A	AT4G13495	4:7846597-7846899	7846597	7846899	303	303	-1.60504	9.30045e-08	2.19872e-07
AT5G13820	HPPBF-1	-	5:4460894-4464666	4460894	4464666	3773	2548	-1.60541	2.78664e-12	9.27255e-12
AT5G62680	AT5G62680	-	5:25165137-25167943	25165137	25167943	2807	2265	-1.6058	4.6929e-31	4.58112e-30
AT2G42570	TBL39	-	2:17717367-17720080	17717367	17720080	2714	1394	-1.60605	1.96625e-23	1.3088e-22
AT3G07330	CSLC06	-	3:2335612-2339100	2335612	2339100	3489	2716	-1.6068	3.68424e-43	6.02542e-42
AT2G23380	CLF	-	2:9955553-9960359	9955553	9960359	4807	2968	-1.60811	3.68349e-35	4.35713e-34
AT3G01680	AT3G01680	-	3:251981-255513	251981	255513	3533	2542	-1.60814	6.16491e-15	2.46815e-14
AT3G56810	AT3G56810	-	3:21036760-21038947	21036760	21038947	2188	1186	-1.60953	1.25925e-09	3.45187e-09
AT5G36700	ATPGLP1	-	5:14421576-14424511	14421576	14424511	2936	1624	-1.60963	1.51888e-07	3.52917e-07
AT2G39350	AT2G39350	-	2:16430085-16432557	16430085	16432557	2473	2473	-1.61321	8.50517e-07	1.85071e-06
AT5G52547	AT5G52547	-	5:21326119-21327471	21326119	21327471	1353	724	-1.61371	3.32509e-07	7.50251e-07
AT4G34730	AT4G34730	-	4:16569396-16573680	16569396	16573680	4285	1540	-1.61388	2.0789e-42	3.31351e-41
AT2G28900	OEP16	-	2:12414114-12415578	12414114	12415578	1465	875	-1.61441	7.38252e-29	6.48489e-28
AT5G07860	AT5G07860	-	5:2511442-2513095	2511442	2513095	1654	1491	-1.61464	1.19381e-07	2.80118e-07
AT3G27830	RPL12-A	-	3:10318505-10319432	10318505	10319432	928	928	-1.61487	1.20606e-26	9.52192e-26
AT5G63820	AT5G63820	-	5:25541576-25542893	25541576	25542893	1318	678	-1.6153	1.77797e-09	4.81453e-09
AT1G57860	AT1G57860	-	1:21429898-21430865	21429898	21430865	968	669	-1.61583	1.68156e-30	1.59999e-29
AT3G27890	NQR	-	3:10350656-10352033	10350656	10352033	1378	837	-1.61617	1.02542e-23	6.95128e-23
AT4G01130	AT4G01130	-	4:485833-488007	485833	488007	2175	1184	-1.61631	1.22893e-08	3.11501e-08
AT1G70185	AT1G70185	-	1:26429733-26430069	26429733	26430069	337	337	-1.6165	0.000427449	0.000715811
AT1G27970	NTF2B	-	1:9746811-9748467	9746811	9748467	1657	951	-1.61688	8.25846e-49	1.71312e-47
AT4G33160	AT4G33160	-	4:15994089-15995655	15994089	15995655	1567	1567	-1.61694	6.1022e-12	1.98295e-11
AT5G15640	AT5G15640	-	5:5087371-5090040	5087371	5090040	2670	1554	-1.6175	3.35806e-28	2.86357e-27
AT2G05620	PGR5	-	2:2081009-2081858	2081009	2081858	850	768	-1.61764	1.03728e-26	8.21619e-26
AT5G63150	AT5G63150	-	5:25330189-25330844	25330189	25330844	656	656	-1.61779	2.93229e-46	5.45437e-45
AT2G43110	AT2G43110	-	2:17922060-17924355	17922060	17924355	2296	938	-1.61796	1.34022e-27	1.11096e-26
AT3G47650	AT3G47650	-	3:17569505-17570567	17569505	17570567	1063	787	-1.61864	8.66696e-41	1.29943e-39
AT5G39610	ATNAC6	-	5:15858400-15859788	15858400	15859788	1389	1187	-1.61971	2.36001e-11	7.36229e-11
AT5G46720	AT5G46720	-	5:18959169-18959749	18959169	18959749	581	581	-1.61973	1.04782e-06	2.26145e-06
AT4G37430	CYP81F1	-	4:17597110-17598958	17597110	17598958	1849	1764	-1.62039	4.44949e-34	4.98125e-33
AT3G15990	SULTR3;4	-	3:5426987-5430880	5426987	5430880	3894	2257	-1.62145	1.96895e-08	4.91351e-08
AT1G15690	AVP1	-	1:5398990-5402733	5398990	5402733	3744	2986	-1.62176	2.20371e-36	2.72677e-35
AT2G18040	PIN1AT	-	2:7842164-7843870	7842164	7843870	1707	875	-1.62219	1.16127e-33	1.27311e-32
AT5G61440	ACHT5	-	5:24707500-24708893	24707500	24708893	1394	1105	-1.62225	6.05202e-15	2.42583e-14
AT1G05590	HEXO2	-	1:1669350-1671876	1669350	1671876	2527	2131	-1.62265	8.31854e-15	3.30535e-14
AT4G34980	SLP2	-	4:16656691-16659339	16656691	16659339	2649	2649	-1.6241	2.33778e-31	2.32091e-30
AT4G28040	AT4G28040	-	4:13940346-13942436	13940346	13942436	2091	1758	-1.62439	1.8851e-06	3.97671e-06
AT5G64330	NPH3	-	5:25727337-25730361	25727337	25730361	3025	2688	-1.62487	1.0348e-09	2.85789e-09
AT5G57560	TCH4	-	5:23307130-23308282	23307130	23308282	1153	1068	-1.62567	1.87043e-22	1.17698e-21
AT5G57440	GPP2	-	5:23271127-23272929	23271127	23272929	1803	1143	-1.62576	3.69597e-24	2.57349e-23
AT2G39080	AT2G39080	-	2:16309798-16312541	16309798	16312541	2744	1305	-1.626	1.1325e-25	8.55413e-25
AT1G29910	CAB3	-	1:10472280-10473299	10472280	10473299	1020	1020	-1.62628	1.8988e-06	4.00462e-06
AT5G23760	AT5G23760	-	5:8013085-8014228	8013085	8014228	1144	568	-1.62684	7.20553e-19	3.67042e-18
AT2G23790	AT2G23790	-	2:10125368-10127521	10125368	10127521	2154	1401	-1.62757	1.86484e-40	2.76569e-39
AT5G67220	AT5G67220	-	5:26820121-26821964	26820121	26821964	1844	1465	-1.6276	1.81365e-42	2.8962e-41
AT3G02790	AT3G02790	-	3:604845-605421	604845	605421	577	577	-1.62783	5.83623e-23	3.79669e-22
AT2G35382	AT2G35382	-	2:14894380-14894455	14894380	14894455	76	76	-1.62832	0.000109559	0.000195623
AT5G07000	ATST2B	-	5:2171403-2172939	2171403	2172939	1537	1537	-1.62926	1.29177e-33	1.41343e-32
AT5G60800	AT5G60800	-	5:24460783-24462541	24460783	24462541	1759	1258	-1.62933	2.2035e-06	4.61502e-06
AT5G59020	AT5G59020	-	5:23826975-23830437	23826975	23830437	3463	2691	-1.63035	3.09829e-11	9.59473e-11
AT3G09580	AT3G09580	-	3:2942504-2944078	2942504	2944078	1575	1575	-1.63083	1.6579e-17	7.78237e-17
AT1G27460	NPGR1	-	1:9534532-9537561	9534532	9537561	3030	2519	-1.63136	1.72043e-40	2.55678e-39
AT4G18750	DOT4	-	4:10304850-10307570	10304850	10307570	2721	2721	-1.63158	2.01083e-14	7.77285e-14
AT1G70550	AT1G70550	-	1:26597152-26600219	26597152	26600219	3068	1964	-1.63271	1.16062e-07	2.72668e-07
AT1G71860	ATPTP1	-	1:27026711-27029092	27026711	27029092	2382	1510	-1.63378	1.02528e-47	2.02745e-46
AT5G27490	AT5G27490	-	5:9702835-9704719	9702835	9704719	1885	1210	-1.63385	1.42791e-11	4.52288e-11
AT3G16100	ATRAB7D	-	3:5459172-5460790	5459172	5460790	1619	953	-1.63402	7.70294e-17	3.46592e-16
AT1G19180	JAZ1	-	1:6622094-6623620	6622094	6623620	1527	1527	-1.63433	9.81376e-23	6.28995e-22
AT1G77940	AT1G77940	-	1:29303897-29305382	29303897	29305382	1486	652	-1.63442	2.57979e-30	2.43006e-29
AT4G13100	AT4G13100	-	4:7636438-7639037	7636438	7639037	2600	1247	-1.63584	3.3832e-24	2.36349e-23
AT2G29570	PCNA2	-	2:12649906-12651703	12649906	12651703	1798	1133	-1.63652	5.56666e-35	6.50288e-34
AT5G50660	AT5G50660	-	5:20612575-20612778	20612575	20612778	204	204	-1.63661	0.000176479	0.000308084
AT1G23000	AT1G23000	-	1:8143404-8145070	8143404	8145070	1667	1492	-1.63672	1.13929e-43	1.91507e-42
AT5G61170	AT5G61170	-	5:24611086-24612427	24611086	24612427	1342	729	-1.63681	9.18869e-29	8.02979e-28
AT3G51870	AT3G51870	-	3:19243950-19246936	19243950	19246936	2987	1499	-1.63746	6.97692e-51	1.55188e-49
AT3G62530	AT3G62530	-	3:23132138-23133298	23132138	23133298	1161	924	-1.63799	2.97467e-30	2.79114e-29
AT3G46320	AT3G46320	-	3:17019911-17020428	17019911	17020428	518	518	-1.63836	1.5743e-25	1.17808e-24
AT1G23330	AT1G23330	-	1:8279588-8281891	8279588	8281891	2304	1702	-1.6387	2.94014e-11	9.11663e-11
AT1G10750	AT1G10750	-	1:3574807-3578474	3574807	3578474	3668	1747	-1.6401	9.50529e-17	4.25876e-16
AT3G15110	AT3G15110	-	3:5084278-5085843	5084278	5085843	1566	937	-1.64032	3.49102e-29	3.11998e-28
AT5G41080	AT5G41080	-	5:16441744-16443985	16441744	16443985	2242	1472	-1.64054	1.92001e-22	1.20773e-21
AT1G06870	AT1G06870	-	1:2108593-2110986	2108593	2110986	2394	1687	-1.64161	2.70909e-16	1.18005e-15
AT5G43745	AT5G43745	-	5:17569147-17574971	17569147	17574971	5825	2759	-1.64281	2.59632e-38	3.51021e-37
AT1G10000	AT1G10000	-	1:3263877-3264788	3263877	3264788	912	912	-1.64373	4.47784e-18	2.16933e-17
AT2G32280	AT2G32280	-	2:13713036-13714211	13713036	13714211	1176	900	-1.64626	1.11746e-07	2.62784e-07
AT5G03370	AT5G03370	-	5:825573-827043	825573	827043	1471	764	-1.64661	2.64697e-20	1.48215e-19
AT1G77750	AT1G77750	-	1:29230154-29231524	29230154	29231524	1371	691	-1.64735	5.66996e-32	5.81316e-31
AT1G07890	APX1	-	1:2437330-2439665	2437330	2439665	2336	1578	-1.64777	5.07424e-45	8.97509e-44
AT5G39210	CRR7	-	5:15703121-15704104	15703121	15704104	984	686	-1.64785	2.52495e-18	1.23992e-17
AT5G19750	AT5G19750	-	5:6677069-6679384	6677069	6679384	2316	1179	-1.64827	1.48024e-43	2.47345e-42
AT5G07580	AT5G07580	-	5:2399504-2400601	2399504	2400601	1098	1098	-1.65199	1.97867e-09	5.33411e-09
AT3G14415	AT3G14415	-	3:4818298-4821006	4818298	4821006	2709	1675	-1.65367	8.86622e-35	1.02653e-33
AT5G18920	AT5G18920	-	5:6310064-6310846	6310064	6310846	783	488	-1.6551	6.24644e-27	4.9945e-26
AT3G13400	sks13	-	3:4355138-4357428	4355138	4357428	2291	1898	-1.65591	1.64343e-08	4.12308e-08
AT3G51670	AT3G51670	-	3:19168850-19171150	19168850	19171150	2301	1594	-1.6576	1.473e-37	1.92686e-36
AT1G53240	mMDH1	-	1:19854615-19856937	19854615	19856937	2323	1512	-1.65778	2.41987e-36	2.98987e-35
AT1G18480	AT1G18480	-	1:6361629-6363007	6361629	6363007	1379	1379	-1.65787	3.95471e-50	8.53844e-49
AT1G26880	AT1G26880	-	1:9315383-9316729	9315383	9316729	1347	754	-1.6583	3.41698e-31	3.36275e-30
AT4G35460	ATNTRB	-	4:16842188-16844082	16842188	16844082	1895	1500	-1.65845	4.5852e-31	4.48116e-30
AT1G21880	LYM1	-	1:7680481-7682641	7680481	7682641	2161	1714	-1.65849	4.29309e-50	9.25721e-49
AT4G13930	SHM4	-	4:8047692-8050106	8047692	8050106	2415	1822	-1.65877	1.54973e-37	2.0241e-36
AT1G69030	AT1G69030	-	1:25947265-25949262	25947265	25949262	1998	1118	-1.65959	1.43856e-13	5.25589e-13
AT4G18760	AtRLP51	-	4:10308163-10309458	10308163	10309458	1296	1296	-1.65973	5.69357e-13	1.99163e-12
AT1G32200	ACT1	-	1:11601781-11605060	11601781	11605060	3280	1881	-1.66048	1.10801e-38	1.52235e-37
AT5G65860	AT5G65860	-	5:26347593-26349056	26347593	26349056	1464	1463	-1.66048	5.33869e-55	1.37129e-53
AT3G22790	AT3G22790	-	3:8052318-8058764	8052318	8058764	6447	5537	-1.66069	2.372e-27	1.93033e-26
AT5G42100	BG_PPAP	-	5:16829151-16831239	16829151	16831239	2089	1782	-1.66145	2.63734e-40	3.89209e-39
AT5G57123	AT5G57123	-	5:23126922-23127654	23126922	23127654	733	733	-1.66174	1.0536e-37	1.3868e-36
AT1G58983	AT1G58983	-	1:21806020-21807487	21806020	21807487	1468	1126	-1.66194	1.04266e-29	9.51901e-29
AT5G62500	ATEB1B	-	5:25092641-25095244	25092641	25095244	2604	1408	-1.66232	2.23209e-15	9.21753e-15
AT5G23860	TUB8	-	5:8042876-8044819	8042876	8044819	1944	1727	-1.66262	5.44577e-35	6.37046e-34
AT1G18540	AT1G18540	-	1:6377321-6378580	6377321	6378580	1260	861	-1.66384	1.19832e-34	1.37333e-33
AT5G66567	AT5G66567	-	5:26567660-26567731	26567660	26567731	72	72	-1.66554	1.28752e-05	2.51487e-05
AT1G05570	ATGSL06	-	1:1647706-1659437	1647706	1659437	11732	6231	-1.66677	1.45816e-29	1.3199e-28
AT4G39840	AT4G39840	-	4:18484901-18486814	18484901	18486814	1914	1914	-1.66686	1.59406e-42	2.55517e-41
AT3G23160	AT3G23160	-	3:8259855-8262028	8259855	8262028	2174	2174	-1.66745	3.06126e-25	2.25984e-24
AT3G61580	AT3G61580	-	3:22786047-22787972	22786047	22787972	1926	1926	-1.66759	3.12089e-42	4.94638e-41
AT4G20420	AT4G20420	-	4:11016970-11017623	11016970	11017623	654	654	-1.66829	4.65561e-05	8.62676e-05
AT1G47750	PEX11A	-	1:17569256-17570159	17569256	17570159	904	904	-1.66839	4.80446e-37	6.14238e-36
AT2G19800	MIOX2	-	2:8530896-8533508	8530896	8533508	2613	1318	-1.66922	4.93945e-47	9.57732e-46
AT1G11130	SRF9	-	1:3722857-3727450	3722857	3727450	4594	2857	-1.66941	1.57839e-18	7.86266e-18
AT2G25870	AT2G25870	-	2:11031115-11034454	11031115	11034454	3340	1951	-1.66989	3.40283e-48	6.84082e-47
AT5G62998	AT5G62998	-	5:25279882-25279995	25279882	25279995	114	114	-1.67089	0.000758884	0.00123873
AT4G23740	AT4G23740	-	4:12366386-12369338	12366386	12369338	2953	2390	-1.67092	3.60074e-40	5.28618e-39
AT2G16370	THY-1	-	2:7081783-7084557	7081783	7084557	2775	1924	-1.67158	2.1338e-22	1.34071e-21
AT2G20450	AT2G20450	-	2:8813862-8815253	8813862	8815253	1392	648	-1.6723	1.27469e-35	1.53353e-34
AT3G13690	AT3G13690	-	3:4485735-4490231	4485735	4490231	4497	3321	-1.6723	7.81836e-42	1.22652e-40
AT4G08290	AT4G08290	-	4:5238906-5241034	5238906	5241034	2129	1667	-1.67312	1.36287e-37	1.78555e-36
AT4G09040	AT4G09040	-	4:5794529-5797375	5794529	5797375	2847	1443	-1.67366	1.48912e-48	3.05162e-47
AT1G59840	CCB4	-	1:22026507-22029379	22026507	22029379	2873	2094	-1.67408	1.74791e-24	1.24158e-23
AT2G38310	PYL4	-	2:16050063-16051168	16050063	16051168	1106	1106	-1.67423	4.14185e-24	2.86979e-23
AT5G08280	HEMC	-	5:2663499-2665792	2663499	2665792	2294	1609	-1.67428	1.24767e-35	1.50208e-34
AT4G24370	AT4G24370	-	4:12611396-12612131	12611396	12612131	736	736	-1.67563	4.24025e-10	1.20833e-09
AT1G34010	AT1G34010	-	1:12359536-12361189	12359536	12361189	1654	995	-1.67614	1.29223e-17	6.09802e-17
AT1G23100	AT1G23100	-	1:8195776-8196475	8195776	8196475	700	524	-1.67673	6.89858e-34	7.65218e-33
AT5G42070	AT5G42070	-	5:16818984-16820195	16818984	16820195	1212	705	-1.67769	1.77305e-17	8.30677e-17
AT5G50420	AT5G50420	-	5:20530206-20532856	20530206	20532856	2651	2169	-1.67799	1.3805e-11	4.37761e-11
AT1G28600	AT1G28600	-	1:10051001-10053117	10051001	10053117	2117	1544	-1.67873	6.00259e-07	1.32316e-06
AT1G13230	AT1G13230	-	1:4520631-4522544	4520631	4522544	1914	1428	-1.68005	3.76004e-07	8.43408e-07
AT4G12060	AT4G12060	-	4:7228007-7229941	7228007	7229941	1935	1031	-1.68009	8.60458e-50	1.83669e-48
AT5G02550	AT5G02550	-	5:573054-573558	573054	573558	505	505	-1.68063	1.14091e-09	3.13867e-09
AT5G48360	AT5G48360	-	5:19595657-19598492	19595657	19598492	2836	2569	-1.68265	3.49457e-31	3.43511e-30
AT1G55140	AT1G55140	-	1:20572405-20574348	20572405	20574348	1944	832	-1.68311	4.52471e-43	7.37149e-42
AT2G41100	ATCAL4	-	2:17137829-17139612	17137829	17139612	1784	1400	-1.68427	8.47934e-05	0.000153245
AT3G55750	AT3G55750	-	3:20698553-20700067	20698553	20700067	1515	656	-1.68437	2.09631e-33	2.27755e-32
AT1G26840	ORC6	-	1:9298751-9300699	9298751	9300699	1949	1022	-1.685	7.97022e-10	2.22077e-09
AT3G13405	MIR169A	-	3:4359012-4359202	4359012	4359202	191	191	-1.68518	1.55298e-06	3.29994e-06
AT3G51820	ATG4	-	3:19216003-19219057	19216003	19219057	3055	1585	-1.68691	2.19307e-26	1.71148e-25
AT5G27330	AT5G27330	-	5:9632703-9634980	9632703	9634980	2278	2278	-1.68697	2.12035e-36	2.62746e-35
AT2G35470	AT2G35470	-	2:14908844-14909863	14908844	14909863	1020	817	-1.68726	1.59985e-11	5.04295e-11
AT2G40150	TBL28	-	2:16775442-16777243	16775442	16777243	1802	1446	-1.68733	5.48941e-09	1.42843e-08
AT2G42840	PDF1	-	2:17826116-17827536	17826116	17827536	1421	1242	-1.68743	3.77807e-29	3.36764e-28
AT3G05165	AT3G05165	-	3:1457381-1462942	1457381	1462942	5562	2146	-1.68961	1.00592e-42	1.62164e-41
AT4G09731	AT4G09731	-	4:6139717-6139851	6139717	6139851	135	135	-1.68964	0.00727135	0.0105895
AT4G36180	AT4G36180	-	4:17120085-17123841	17120085	17123841	3757	3678	-1.68988	2.33792e-52	5.43598e-51
AT2G20721	AT2G20721	-	2:8931565-8931655	8931565	8931655	91	91	-1.69044	3.71304e-10	1.0631e-09
AT1G26340	CB5-A	-	1:9113900-9114977	9113900	9114977	1078	722	-1.69092	4.26253e-41	6.45366e-40
AT3G06360	AGP27	-	3:1928902-1929446	1928902	1929446	545	545	-1.69137	2.3729e-09	6.34636e-09
AT2G31725	AT2G31725	-	2:13486317-13487445	13486317	13487445	1129	634	-1.69166	8.76442e-37	1.10878e-35
AT2G41820	AT2G41820	-	2:17446744-17450071	17446744	17450071	3328	3256	-1.69243	1.21168e-23	8.18768e-23
AT4G34750	AT4G34750	-	4:16577404-16578452	16577404	16578452	1049	1049	-1.69267	1.65989e-19	8.84384e-19
AT2G42260	PYM	-	2:17601955-17603633	17601955	17603633	1679	1204	-1.69301	4.48195e-07	9.99814e-07
AT4G24380	AT4G24380	-	4:12612535-12613719	12612535	12613719	1185	944	-1.69316	4.8074e-10	1.36398e-09
AT2G04450	ATNUDT6	-	2:1543320-1545462	1543320	1545462	2143	1311	-1.69362	1.11283e-06	2.39595e-06
AT4G02530	AT4G02530	-	4:1112141-1114029	1112141	1114029	1889	869	-1.69542	3.96711e-34	4.45301e-33
AT4G39960	AT4G39960	-	4:18533755-18536618	18533755	18536618	2864	1716	-1.69633	4.57814e-48	9.17092e-47
AT5G15120	AT5G15120	-	5:4898737-4900581	4898737	4900581	1845	1189	-1.69712	6.80425e-45	1.1985e-43
AT3G42850	AT3G42850	-	3:14940114-14945291	14940114	14945291	5178	2895	-1.69895	6.27249e-40	9.11368e-39
AT3G06680	AT3G06680	-	3:2114151-2114948	2114151	2114948	798	655	-1.69897	7.28307e-30	6.69638e-29
AT4G14960	TUA6	-	4:8548492-8550453	8548492	8550453	1962	1764	-1.69943	4.79763e-31	4.68066e-30
AT1G65470	FAS1	-	1:24319670-24324064	24319670	24324064	4395	2869	-1.6995	1.12064e-14	4.40731e-14
AT2G20630	PIA1	AT2G20625	2:8896912-8899898	8896912	8899898	2987	1758	-1.69953	4.39169e-27	3.53318e-26
AT3G29230	AT3G29230	-	3:11188803-11190605	11188803	11190605	1803	1803	-1.69959	5.84895e-29	5.15921e-28
AT1G02390	ATGPAT2	-	1:480852-483292	480852	483292	2441	1791	-1.70065	1.40124e-07	3.26704e-07
AT3G22121	AT3G22121	-	3:7795606-7796327	7795606	7796327	722	698	-1.70125	1.00939e-09	2.79045e-09
AT2G19680	AT2G19680	-	2:8501325-8502831	8501325	8502831	1507	662	-1.70169	2.35281e-46	4.39096e-45
AT4G33530	KUP5	-	4:16126231-16130459	16126231	16130459	4229	2946	-1.70305	3.01462e-16	1.3101e-15
AT3G04520	THA2	-	3:1217239-1219771	1217239	1219771	2533	1328	-1.70313	7.63733e-22	4.64024e-21
AT2G31730	AT2G31730	-	2:13487568-13489679	13487568	13489679	2112	1020	-1.70381	7.47819e-07	1.63544e-06
AT3G47960	AT3G47960	-	3:17697942-17700833	17697942	17700833	2892	2157	-1.70446	2.01291e-47	3.94359e-46
AT5G39890	AT5G39890	-	5:15974393-15976270	15974393	15976270	1878	1238	-1.70576	1.84531e-26	1.44475e-25
AT5G08180	AT5G08180	-	5:2631516-2633850	2631516	2633850	2335	1051	-1.70603	8.84843e-38	1.16922e-36
AT5G66170	STR18	-	5:26447642-26448776	26447642	26448776	1135	793	-1.70763	2.05475e-38	2.79363e-37
AT4G32915	AT4G32915	-	4:15885520-15886980	15885520	15886980	1461	745	-1.70763	5.30421e-47	1.02728e-45
AT2G47940	DEGP2	-	2:19617986-19622251	19617986	19622251	4266	2297	-1.70769	2.54288e-40	3.75924e-39
AT1G70210	CYCD1;1	-	1:26439864-26442829	26439864	26442829	2966	2020	-1.70916	1.15857e-18	5.80724e-18
AT1G31835	AT1G31835	-	1:11423059-11423684	11423059	11423684	626	626	-1.7096	7.0697e-12	2.28725e-11
AT5G56860	GNC	-	5:22989265-22991467	22989265	22991467	2203	1678	-1.70984	3.35873e-24	2.34737e-23
AT1G53035	AT1G53035	-	1:19761700-19762551	19761700	19762551	852	852	-1.7115	7.50636e-08	1.78706e-07
AT5G20060	AT5G20060	-	5:6776167-6779614	6776167	6779614	3448	1540	-1.71162	1.60663e-34	1.83504e-33
AT3G61113	AT3G61113	-	3:22614582-22615415	22614582	22615415	834	300	-1.71165	0.00035062	0.000591956
AT1G09750	AT1G09750	-	1:3157501-3159148	3157501	3159148	1648	1578	-1.71168	6.61126e-26	5.06604e-25
AT5G25820	AT5G25820	-	5:8997183-9000329	8997183	9000329	3147	2247	-1.7118	1.56792e-22	9.91786e-22
AT2G27190	PAP12	-	2:11621222-11623618	11621222	11623618	2397	1768	-1.7122	1.6022e-47	3.15353e-46
AT4G23030	AT4G23030	-	4:12072857-12074365	12072857	12074365	1509	1509	-1.71229	1.47842e-11	4.675e-11
AT5G18650	AT5G18650	-	5:6217912-6220702	6217912	6220702	2791	1480	-1.71276	1.00569e-42	1.62164e-41
AT3G27960	AT3G27960	-	3:10380380-10383092	10380380	10383092	2713	2409	-1.71286	3.94402e-11	1.21338e-10
AT4G23610	AT4G23610	-	4:12314025-12314829	12314025	12314829	805	805	-1.71347	8.41099e-08	1.99541e-07
AT3G44610	AT3G44610	-	3:16188129-16192175	16188129	16192175	4047	1561	-1.71354	5.71852e-10	1.61464e-09
AT3G21700	SGP2	-	3:7644350-7646383	7644350	7646383	2034	1410	-1.71362	1.08365e-17	5.13663e-17
AT5G50560	AT5G50560	-	5:20579121-20579588	20579121	20579588	468	468	-1.71457	6.9494e-05	0.000126732
AT1G67060	AT1G67060	-	1:25036616-25039389	25036616	25039389	2774	1084	-1.71553	3.33471e-17	1.53429e-16
AT4G25780	AT4G25780	-	4:13121068-13121955	13121068	13121955	888	888	-1.71559	7.53067e-06	1.50214e-05
AT1G15000	scpl50	-	1:5168596-5170066	5168596	5170066	1471	1471	-1.71689	3.6994e-26	2.86589e-25
AT1G49470	AT1G49470	-	1:18310494-18311634	18310494	18311634	1141	1141	-1.71695	0.000697812	0.00114345
AT4G17810	AT4G17810	-	4:9906848-9907657	9906848	9907657	810	810	-1.7173	3.5061e-13	1.24419e-12
AT5G38480	GRF3	-	5:15409697-15411516	15409697	15411516	1820	1145	-1.71762	1.74879e-34	1.99071e-33
AT1G66180	AT1G66180	-	1:24647188-24648813	24647188	24648813	1626	1626	-1.71868	4.07305e-24	2.82559e-23
AT1G19950	HVA22H	-	1:6924184-6926724	6924184	6926724	2541	1353	-1.71974	2.46207e-11	7.6708e-11
AT4G32690	GLB3	-	4:15765402-15767106	15765402	15767106	1705	856	-1.7207	1.18174e-23	7.99171e-23
AT1G69420	AT1G69420	-	1:26093196-26097043	26093196	26097043	3848	2533	-1.72097	3.47157e-52	8.01682e-51
AT2G20270	AT2G20270	-	2:8737705-8739677	8737705	8739677	1973	977	-1.72187	7.05228e-40	1.02291e-38
AT1G04820	TUA4	-	1:1356191-1358386	1356191	1358386	2196	1703	-1.72218	1.77938e-27	1.46354e-26
AT1G58684	AT1G58684	-	1:21769762-21771229	21769762	21771229	1468	1126	-1.7223	1.57359e-35	1.88775e-34
AT5G22930	AT5G22930	-	5:7668229-7669315	7668229	7669315	1087	717	-1.72246	8.14902e-06	1.61938e-05
AT2G43490	AT2G43490	-	2:18054392-18058836	18054392	18058836	4445	3038	-1.72248	1.98214e-21	1.18057e-20
AT5G11420	AT5G11420	-	5:3644547-3647295	3644547	3647295	2749	1513	-1.72254	1.81925e-33	1.97908e-32
AT5G01595	AT5G01595	-	5:227024-230013	227024	230013	2990	939	-1.72275	2.58685e-11	8.05512e-11
AT4G13170	AT4G13170	-	4:7654944-7656594	7654944	7656594	1651	862	-1.72285	7.59652e-39	1.04968e-37
AT2G46170	AT2G46170	-	2:18965313-18967213	18965313	18967213	1901	1294	-1.7232	6.7626e-53	1.60773e-51
AT4G27720	AT4G27720	-	4:13831038-13833814	13831038	13833814	2777	1841	-1.72325	5.6171e-47	1.0854e-45
AT4G38160	pde191	-	4:17902266-17904300	17902266	17904300	2035	1853	-1.72344	1.04945e-58	3.02109e-57
AT1G22530	PATL2	-	1:7955493-7958442	7955493	7958442	2950	2448	-1.72718	1.31989e-40	1.97018e-39
AT2G03350	AT2G03350	-	2:1019579-1021186	1019579	1021186	1608	809	-1.72794	1.50451e-27	1.24289e-26
AT3G25530	GHBDH	-	3:9271800-9273615	9271800	9273615	1816	1120	-1.72853	1.58634e-41	2.44109e-40
AT2G30320	AT2G30320	-	2:12925728-12927896	12925728	12927896	2169	1533	-1.72909	8.01293e-20	4.34588e-19
AT1G56050	AT1G56050	-	1:20963719-20966341	20963719	20966341	2623	1500	-1.73015	5.64098e-40	8.22436e-39
AT5G44680	AT5G44680	-	5:18024215-18025991	18024215	18025991	1777	1406	-1.73088	1.86524e-08	4.66433e-08
AT4G13020	MHK	-	4:7603101-7607155	7603101	7607155	4055	2280	-1.7316	9.4798e-37	1.19571e-35
AT5G66330	AT5G66330	-	5:26500402-26501955	26500402	26501955	1554	1554	-1.7316	1.29237e-10	3.82581e-10
AT3G55410	AT3G55410	-	3:20541435-20546034	20541435	20546034	4600	3494	-1.73274	9.01247e-32	9.15142e-31
AT3G27220	AT3G27220	-	3:10051612-10053678	10051612	10053678	2067	1495	-1.73299	1.37674e-51	3.13227e-50
AT5G15022	AT5G15022	-	5:4866237-4866939	4866237	4866939	703	703	-1.73302	9.40394e-16	3.97355e-15
AT1G72470	ATEXO70D1	-	1:27283693-27285895	27283693	27285895	2203	2203	-1.73367	7.96094e-15	3.16623e-14
AT2G41780	AT2G41780	-	2:17428098-17428812	17428098	17428812	715	715	-1.73392	1.02551e-18	5.16017e-18
AT1G57660	AT1G57660	-	1:21355520-21356537	21355520	21356537	1018	715	-1.73457	7.87113e-34	8.69677e-33
AT5G06000	EIF3G2	-	5:1808150-1809853	1808150	1809853	1704	1057	-1.73634	4.16511e-25	3.06002e-24
AT5G09660	PMDH2	-	5:2993444-2995675	2993444	2995675	2232	1601	-1.73697	8.41583e-27	6.69431e-26
AT1G23030	AT1G23030	-	1:8156646-8159077	8156646	8159077	2432	2173	-1.73732	6.86119e-10	1.925e-09
AT1G53520	AT1G53520	-	1:19976415-19977955	19976415	19977955	1541	974	-1.7379	1.39862e-08	3.52876e-08
AT1G35140	PHI-1	-	1:12851997-12853128	12851997	12853128	1132	1132	-1.73821	1.85987e-05	3.58076e-05
AT4G02120	AT4G02120	-	4:940778-944291	940778	944291	3514	1960	-1.73843	1.02542e-13	3.78816e-13
AT3G15354	SPA3	-	3:5169095-5172837	5169095	5172837	3743	3103	-1.74083	3.64204e-16	1.57508e-15
AT5G57170	AT5G57170	-	5:23162071-23163280	23162071	23163280	1210	846	-1.74085	8.07034e-27	6.42855e-26
AT3G23210	bHLH34	-	3:8283090-8285081	8283090	8285081	1992	1294	-1.74139	1.3165e-16	5.84891e-16
AT5G65640	bHLH093	-	5:26237055-26239084	26237055	26239084	2030	1318	-1.7414	1.49233e-55	3.88626e-54
AT1G76405	AT1G76405	-	1:28661884-28663789	28661884	28663789	1906	730	-1.74216	1.61368e-42	2.58174e-41
AT4G22320	AT4G22320	-	4:11792874-11794778	11792874	11794778	1905	1154	-1.74264	9.20221e-37	1.16243e-35
AT1G01620	PIP1;3	-	1:225665-227302	225665	227302	1638	1308	-1.74334	4.51689e-28	3.81906e-27
AT3G02180	SP1L3	-	3:404733-405656	404733	405656	924	824	-1.74401	6.48389e-24	4.45426e-23
AT1G65230	AT1G65230	-	1:24229148-24230902	24229148	24230902	1755	1018	-1.74461	6.7706e-11	2.04836e-10
AT5G46710	AT5G46710	-	5:18952616-18954692	18952616	18954692	2077	1112	-1.74487	1.91687e-13	6.92865e-13
AT2G43840	UGT74F1	-	2:18157638-18159231	18157638	18159231	1594	1462	-1.74491	1.32367e-06	2.8308e-06
AT2G33255	AT2G33255	-	2:14098778-14100593	14098778	14100593	1816	990	-1.74491	2.17483e-46	4.06778e-45
AT2G47510	FUM1	-	2:19498368-19502246	19498368	19502246	3879	1850	-1.74491	1.17075e-40	1.7491e-39
AT4G37110	AT4G37110	-	4:17484125-17486276	17484125	17486276	2152	1551	-1.74575	6.93196e-10	1.94331e-09
AT4G19590	AT4G19590	-	4:10671199-10672290	10671199	10672290	1092	1038	-1.74606	1.74996e-07	4.04281e-07
AT1G07640	OBP2	-	1:2354354-2356227	2354354	2356227	1874	1850	-1.74705	1.5881e-08	3.98604e-08
AT2G22496	MIR779A	-	2:9560761-9560923	9560761	9560923	163	163	-1.74719	4.21867e-06	8.61288e-06
AT3G24840	AT3G24840	-	3:9066840-9070626	9066840	9070626	3787	2260	-1.74783	1.99335e-12	6.70136e-12
AT2G19590	ATACO1	-	2:8475966-8477502	8475966	8477502	1537	1354	-1.74973	6.16212e-23	3.99947e-22
AT1G09590	AT1G09590	-	1:3106502-3107772	3106502	3107772	1271	708	-1.75049	3.96244e-31	3.88599e-30
AT3G13620	AT3G13620	-	3:4450745-4452624	4450745	4452624	1880	1664	-1.75176	1.02109e-18	5.13945e-18
AT1G15550	GA4	-	1:5344478-5346166	5344478	5346166	1689	1256	-1.75207	1.42876e-11	4.52472e-11
AT3G17100	AT3G17100	-	3:5831194-5832419	5831194	5832419	1226	1226	-1.75313	6.79857e-19	3.47252e-18
AT1G72500	AT1G72500	-	1:27295336-27298556	27295336	27298556	3221	2271	-1.75388	1.5652e-09	4.25676e-09
AT1G69700	HVA22C	-	1:26220238-26221825	26220238	26221825	1588	816	-1.75527	3.63373e-08	8.87564e-08
AT3G46550	SOS5	-	3:17136456-17137874	17136456	17137874	1419	1419	-1.75719	9.19785e-19	4.63921e-18
AT2G34170	AT2G34170	-	2:14428215-14430860	14428215	14430860	2646	1992	-1.75856	4.0031e-12	1.31727e-11
AT2G21250	AT2G21250	-	2:9103181-9105187	9103181	9105187	2007	1310	-1.75999	2.39599e-40	3.54519e-39
AT2G32230	PRORP1	-	2:13679529-13682236	13679529	13682236	2708	1942	-1.76138	6.96315e-44	1.17865e-42
AT4G25420	GA5	-	4:12990884-12992458	12990884	12992458	1575	1281	-1.76169	1.87218e-14	7.25844e-14
AT2G16430	PAP10	-	2:7120419-7122832	7120419	7122832	2414	1645	-1.76183	2.58824e-43	4.27009e-42
AT2G47240	CER8	-	2:19392558-19397831	19392558	19397831	5274	2483	-1.7621	5.08368e-38	6.76504e-37
AT2G43139	AT2G43139	-	2:17923399-17923477	17923399	17923477	79	79	-1.7629	0.00200946	0.00312659
AT4G36250	ALDH3F1	-	4:17150869-17153578	17150869	17153578	2710	1812	-1.763	3.83586e-45	6.82033e-44
AT3G15680	AT3G15680	-	3:5315001-5316466	5315001	5316466	1466	916	-1.76427	1.70362e-24	1.21267e-23
AT5G39580	AT5G39580	-	5:15847078-15849108	15847078	15849108	2031	1248	-1.76497	4.02261e-29	3.58184e-28
AT3G47348	AT3G47348	-	3:17445963-17446047	17445963	17446047	85	85	-1.76562	6.59686e-22	4.01818e-21
AT2G45190	AFO	-	2:18628265-18630712	18628265	18630712	2448	1035	-1.76591	3.41154e-62	1.139e-60
AT5G59850	AT5G59850	-	5:24112200-24113617	24112200	24113617	1418	803	-1.76619	3.80536e-38	5.10003e-37
AT5G14000	anac084	-	5:4518008-4519300	4518008	4519300	1293	1056	-1.76688	7.22179e-14	2.69555e-13
AT5G22440	AT5G22440	-	5:7435076-7436686	7435076	7436686	1611	1106	-1.76718	9.3102e-41	1.39463e-39
AT5G27110	AT5G27110	-	5:9538572-9540647	9538572	9540647	2076	2076	-1.76794	6.38132e-14	2.38763e-13
AT4G39090	RD19	-	4:18215556-18217482	18215556	18217482	1927	1533	-1.76815	7.44148e-36	9.04898e-35
AT5G28913	SADHU4-1	-	5:10933823-10934730	10933823	10934730	908	908	-1.76881	3.90376e-07	8.74408e-07
AT1G32190	AT1G32190	-	1:11592955-11595982	11592955	11595982	3028	1624	-1.76916	2.62733e-25	1.94544e-24
AT1G68560	ATXYL1	-	1:25734182-25738002	25734182	25738002	3821	3106	-1.76942	8.79833e-35	1.01937e-33
AT4G34420	AT4G34420	-	4:16458068-16460652	16458068	16460652	2585	1517	-1.77028	5.08243e-16	2.18462e-15
AT2G33320	AT2G33320	-	2:14119526-14122094	14119526	14122094	2569	2569	-1.77143	1.14795e-13	4.22144e-13
AT1G60090	BGLU4	-	1:22155582-22158065	22155582	22158065	2484	1539	-1.7715	1.883e-41	2.8871e-40
AT2G14860	AT2G14860	-	2:6387624-6389628	6387624	6389628	2005	1020	-1.77289	1.09267e-20	6.25064e-20
AT3G24440	VRN5	-	3:8876027-8878171	8876027	8878171	2145	1989	-1.77314	2.1886e-48	4.44202e-47
AT5G40650	SDH2-2	-	5:16281404-16283527	16281404	16283527	2124	1132	-1.77402	3.52333e-58	9.95648e-57
AT2G17630	AT2G17630	-	2:7666585-7668065	7666585	7668065	1481	1481	-1.77547	9.98909e-31	9.59077e-30
AT5G14660	PDF1B	-	5:4726641-4728746	4726641	4728746	2106	1288	-1.77626	2.71335e-59	8.02951e-58
AT5G57270	AT5G57270	-	5:23200614-23203792	23200614	23203792	3179	1999	-1.77645	1.98946e-36	2.46888e-35
AT5G38520	AT5G38520	-	5:15421573-15423431	15421573	15423431	1859	1354	-1.77662	8.91353e-11	2.67185e-10
AT3G02230	RGP1	-	3:415393-417547	415393	417547	2155	1387	-1.77737	2.4956e-48	5.05299e-47
AT5G39320	AT5G39320	-	5:15742762-15744943	15742762	15744943	2182	1792	-1.77785	3.19812e-15	1.30728e-14
AT2G33250	AT2G33250	-	2:14097432-14098711	14097432	14098711	1280	955	-1.77798	3.62252e-11	1.11671e-10
AT5G67560	ARLA1D	-	5:26950309-26952211	26950309	26952211	1903	1123	-1.77963	4.11829e-24	2.85464e-23
AT3G08920	AT3G08920	-	3:2712236-2713269	2712236	2713269	1034	835	-1.78162	8.20692e-20	4.44824e-19
AT5G63980	RON1	-	5:25609812-25611933	25609812	25611933	2122	1383	-1.78174	3.14846e-54	7.89539e-53
AT2G40230	AT2G40230	-	2:16803092-16804741	16803092	16804741	1650	1650	-1.78181	1.03845e-14	4.0936e-14
AT5G37790	AT5G37790	-	5:15008172-15011152	15008172	15011152	2981	2047	-1.78195	6.16078e-14	2.30716e-13
AT2G18160	ATBZIP2	AT2G18162	2:7898012-7899242	7898012	7899242	1231	1231	-1.78212	1.02063e-22	6.53166e-22
AT2G18162	CPuORF1	AT2G18160	2:7898012-7899242	7898012	7899242	1231	1231	-1.78212	1.01628e-22	6.50626e-22
AT5G43700	ATAUX2-11	-	5:17550233-17551581	17550233	17551581	1349	1168	-1.78245	1.97748e-32	2.06114e-31
AT2G24762	AtGDU4	-	2:10559384-10560175	10559384	10560175	792	792	-1.78251	2.03904e-07	4.68378e-07
AT5G16000	NIK1	-	5:5224143-5227288	5224143	5227288	3146	2323	-1.78287	8.79773e-38	1.16434e-36
AT4G21620	AT4G21620	-	4:11491482-11492167	11491482	11492167	686	686	-1.78501	7.45898e-28	6.2566e-27
AT4G39970	AT4G39970	-	4:18536538-18538506	18536538	18538506	1969	1168	-1.78662	1.32771e-22	8.4331e-22
AT4G30980	LRL2	-	4:15079243-15081657	15079243	15081657	2415	1230	-1.78684	5.30351e-11	1.61752e-10
AT5G63310	NDPK2	-	5:25371904-25373861	25371904	25373861	1958	937	-1.78759	1.14039e-36	1.43306e-35
AT3G44430	AT3G44430	-	3:16068257-16069750	16068257	16069750	1494	1494	-1.78769	7.5641e-31	7.29974e-30
AT3G61640	AtAGP20	-	3:22810041-22810747	22810041	22810747	707	585	-1.78835	8.52117e-19	4.30689e-18
AT5G44210	ERF9	-	5:17806472-17807534	17806472	17807534	1063	1063	-1.78836	2.45888e-13	8.81997e-13
AT1G12015	AT1G12015	-	1:4058487-4058576	4058487	4058576	90	90	-1.78859	0.00210859	0.00327181
AT3G51380	IQD20	-	3:19074036-19074426	19074036	19074426	391	312	-1.78907	0.000206925	0.000358544
AT4G28730	AT4G28730	-	4:14199096-14200901	14199096	14200901	1806	792	-1.79119	2.6573e-09	7.07456e-09
AT2G01210	AT2G01210	-	2:119441-121846	119441	121846	2406	2331	-1.7915	1.8896e-19	1.00299e-18
AT1G54000	AT1G54000	-	1:20154169-20156419	20154169	20156419	2251	1609	-1.79156	2.96395e-53	7.14684e-52
AT3G27380	SDH2-1	AT3G27360	3:10129610-10132760	10129610	10132760	3151	2526	-1.7933	3.76234e-44	6.43285e-43
AT4G37910	mtHsc70-1	-	4:17825080-17828180	17825080	17828180	3101	2418	-1.79334	5.41921e-44	9.20993e-43
AT5G15950	AT5G15950	AT5G15948	5:5205869-5208036	5205869	5208036	2168	2053	-1.79337	2.8748e-12	9.55089e-12
AT5G15948	CPuORF10	AT5G15950	5:5205871-5208036	5205871	5208036	2166	1802	-1.79337	2.88675e-12	9.58871e-12
AT3G45230	AT3G45230	-	3:16569051-16569827	16569051	16569827	777	777	-1.79341	1.34015e-14	5.24864e-14
AT3G57560	NAGK	-	3:21310825-21312312	21310825	21312312	1488	1488	-1.79571	4.00973e-38	5.36599e-37
AT2G22100	AT2G22100	-	2:9392210-9393562	9392210	9393562	1353	1353	-1.79805	2.19147e-44	3.77749e-43
AT2G04039	AT2G04039	-	2:1333262-1334566	1333262	1334566	1305	1009	-1.79869	1.91507e-20	1.08199e-19
AT4G20940	AT4G20940	-	4:11202728-11206280	11202728	11206280	3553	3176	-1.79907	1.19244e-34	1.36751e-33
AT1G11120	AT1G11120	-	1:3715184-3717320	3715184	3717320	2137	609	-1.79949	1.54909e-17	7.28578e-17
AT3G21200	PGR7	-	3:7436026-7438011	7436026	7438011	1986	1185	-1.79965	9.5444e-55	2.41853e-53
AT4G10450	AT4G10450	-	4:6462953-6464544	6462953	6464544	1592	919	-1.80021	9.35958e-43	1.51318e-41
AT1G28290	AGP31	-	1:9889125-9890993	9889125	9890993	1869	1436	-1.80022	1.0418e-20	5.97174e-20
AT2G42770	AT2G42770	-	2:17798285-17800006	17798285	17800006	1722	1128	-1.80122	8.05773e-34	8.89715e-33
AT5G55790	AT5G55790	-	5:22580670-22581335	22580670	22581335	666	666	-1.80285	1.81636e-26	1.42274e-25
AT4G02380	SAG21	-	4:1046204-1046997	1046204	1046997	794	698	-1.80294	1.62013e-26	1.2708e-25
AT3G13404	AT3G13404	AT3G13403	3:4358179-4359007	4358179	4359007	829	451	-1.80352	4.09244e-15	1.66201e-14
AT1G66060	AT1G66060	-	1:24593915-24595544	24593915	24595544	1630	1630	-1.80431	4.68805e-10	1.33123e-09
AT1G73010	PS2	-	1:27464572-27466256	27464572	27466256	1685	1172	-1.80471	1.07289e-05	2.11344e-05
AT1G78860	AT1G78860	-	1:29646168-29647499	29646168	29647499	1332	1332	-1.80488	1.9311e-08	4.82404e-08
AT3G47965	AT3G47965	-	3:17707918-17708909	17707918	17708909	992	513	-1.80495	1.55267e-08	3.90173e-08
AT4G17098	AT4G17098	-	4:9608632-9611700	9608632	9611700	3069	1709	-1.80513	3.74377e-23	2.45814e-22
AT5G59970	AT5G59970	-	5:24146175-24146726	24146175	24146726	552	552	-1.80631	7.78111e-32	7.92961e-31
AT5G10160	AT5G10160	-	5:3185746-3187312	3185746	3187312	1567	886	-1.80726	4.57997e-40	6.69475e-39
AT2G18650	MEE16	-	2:8086860-8088131	8086860	8088131	1272	1272	-1.80785	3.39063e-12	1.12162e-11
AT3G01120	MTO1	-	3:38759-41932	38759	41932	3174	2234	-1.80788	1.66256e-44	2.88047e-43
AT1G22640	MYB3	-	1:8006195-8007428	8006195	8007428	1234	1077	-1.80947	1.10679e-32	1.16437e-31
AT1G60870	MEE9	-	1:22409472-22410654	22409472	22410654	1183	1111	-1.80949	5.7763e-08	1.38669e-07
AT1G19450	AT1G19450	-	1:6731434-6734882	6731434	6734882	3449	1953	-1.81037	3.37014e-38	4.52389e-37
AT1G03502	AT1G03502	-	1:875358-875471	875358	875471	114	114	-1.81152	0.00160335	0.0025237
AT5G43020	AT5G43020	-	5:17255291-17257742	17255291	17257742	2452	2145	-1.81201	1.25114e-39	1.79172e-38
AT5G64060	anac103	-	5:25633536-25635781	25633536	25635781	2246	1658	-1.81224	5.41625e-16	2.32104e-15
AT1G12000	AT1G12000	-	1:4049896-4053835	4049896	4053835	3940	2072	-1.81236	4.29902e-40	6.2895e-39
AT5G14040	PHT3;1	-	5:4530643-4533070	4530643	4533070	2428	1649	-1.81266	3.34457e-40	4.91864e-39
AT2G42660	AT2G42660	-	2:17767050-17768290	17767050	17768290	1241	815	-1.81365	2.51259e-19	1.32124e-18
AT1G35320	AT1G35320	-	1:12959057-12962853	12959057	12962853	3797	1348	-1.81467	2.67955e-34	3.02379e-33
AT5G11890	AT5G11890	-	5:3831664-3832944	3831664	3832944	1281	1281	-1.81579	8.905e-19	4.49418e-18
AT5G42280	AT5G42280	-	5:16905202-16908007	16905202	16908007	2806	2368	-1.81587	4.26681e-14	1.61395e-13
AT3G23390	AT3G23390	-	3:8375372-8376392	8375372	8376392	1021	541	-1.81599	1.9664e-31	1.96605e-30
AT5G19730	AT5G19730	-	5:6670458-6673282	6670458	6673282	2825	1336	-1.81686	5.3173e-09	1.38556e-08
AT3G02980	MCC1	-	3:670897-672215	670897	672215	1319	744	-1.81757	3.9915e-06	8.17473e-06
AT5G62350	AT5G62350	-	5:25037426-25038362	25037426	25038362	937	937	-1.81777	4.61373e-45	8.1691e-44
AT1G10030	ERG28	-	1:3273825-3275837	3273825	3275837	2013	743	-1.81872	4.12094e-33	4.42047e-32
AT3G56950	SIP2	-	3:21078297-21079856	21078297	21079856	1560	1215	-1.81918	1.96308e-28	1.69449e-27
AT2G10940	AT2G10940	-	2:4310412-4312103	4310412	4312103	1692	1692	-1.82012	7.23154e-06	1.44366e-05
AT2G35742	AT2G35742	-	2:15027589-15027668	15027589	15027668	80	80	-1.82261	2.00211e-09	5.39474e-09
AT5G59860	AT5G59860	-	5:24113462-24114449	24113462	24114449	988	474	-1.82575	3.88675e-18	1.88946e-17
AT4G33960	AT4G33960	-	4:16277366-16277779	16277366	16277779	414	414	-1.82586	2.35079e-08	5.82434e-08
AT1G60890	AT1G60890	-	1:22412246-22417244	22412246	22417244	4999	3042	-1.82649	3.93973e-22	2.43297e-21
AT3G27865	AT3G27865	-	3:10328510-10328601	10328510	10328601	92	92	-1.8279	6.77339e-06	1.35524e-05
AT3G17390	MTO3	-	3:5952187-5954084	5952187	5954084	1898	1690	-1.82857	8.22527e-42	1.28559e-40
AT2G24270	ALDH11A3	-	2:10327035-10329941	10327035	10329941	2907	2121	-1.82883	5.33199e-29	4.7229e-28
AT4G35110	AT4G35110	-	4:16712462-16714953	16712462	16714953	2492	1716	-1.82987	1.01646e-23	6.89601e-23
AT3G28040	AT3G28040	-	3:10435057-10438391	10435057	10438391	3335	3256	-1.82998	1.06946e-39	1.53805e-38
AT1G70280	AT1G70280	-	1:26465893-26468706	26465893	26468706	2814	2046	-1.83093	2.3219e-51	5.25438e-50
AT3G61770	AT3G61770	-	3:22864543-22866407	22864543	22866407	1865	1106	-1.83116	3.09762e-48	6.24952e-47
AT5G59560	SRR1	-	5:24000556-24001957	24000556	24001957	1402	1402	-1.83252	4.81907e-31	4.69617e-30
AT1G53170	ATERF-8	-	1:19821337-19822252	19821337	19822252	916	916	-1.83268	6.15377e-07	1.35525e-06
AT4G30190	PMA2	-	4:14770499-14776058	14770499	14776058	5560	3405	-1.83424	1.81863e-42	2.90141e-41
AT4G16660	AT4G16660	-	4:9376737-9381507	9376737	9381507	4771	3023	-1.83476	3.72174e-55	9.618e-54
AT3G62630	AT3G62630	-	3:23163747-23165195	23163747	23165195	1449	1449	-1.83477	4.12819e-35	4.86276e-34
AT3G60660	AT3G60660	-	3:22421410-22423477	22421410	22423477	2068	1200	-1.83529	4.03257e-06	8.25484e-06
AT2G17660	AT2G17660	-	2:7673282-7673712	7673282	7673712	431	431	-1.83897	0.000219344	0.000379015
AT3G62030	ROC4	-	3:22973004-22975378	22973004	22975378	2375	1276	-1.84153	1.21505e-42	1.9532e-41
AT4G18590	AT4G18590	-	4:10236225-10237185	10236225	10237185	961	653	-1.8423	2.30651e-39	3.26714e-38
AT4G15165	AT4G15165	-	4:8648832-8650382	8648832	8650382	1551	908	-1.84293	8.05744e-11	2.42425e-10
AT2G37260	WRKY44	-	2:15644840-15647065	15644840	15647065	2226	1816	-1.84417	6.43863e-12	2.08947e-11
AT1G70710	CEL1	-	1:26659132-26663010	26659132	26663010	3879	1751	-1.84586	5.45423e-24	3.76064e-23
AT2G27130	AT2G27130	-	2:11595292-11596542	11595292	11596542	1251	765	-1.84708	3.64181e-13	1.29072e-12
AT4G17100	AT4G17100	-	4:9609910-9612676	9609910	9612676	2767	1731	-1.84819	3.79383e-24	2.63405e-23
AT2G06520	PSBX	-	2:2587729-2588358	2587729	2588358	630	630	-1.84945	5.52958e-34	6.15784e-33
AT2G32720	B5.N4	-	2:13876774-13878531	13876774	13878531	1758	728	-1.85051	6.45497e-57	1.73709e-55
AT5G17860	CAX7	-	5:5902394-5904380	5902394	5904380	1987	1987	-1.85091	1.45463e-14	5.6852e-14
AT2G22230	AT2G22230	-	2:9449984-9451622	9449984	9451622	1639	916	-1.85256	8.95998e-36	1.08565e-34
AT4G39150	AT4G39150	-	4:18233485-18236064	18233485	18236064	2580	1268	-1.85264	1.94218e-45	3.5011e-44
AT1G66620	AT1G66620	-	1:24852806-24854153	24852806	24854153	1348	1051	-1.85292	4.78901e-08	1.15822e-07
AT2G14247	AT2G14247	-	2:6034348-6034835	6034348	6034835	488	488	-1.85346	3.0272e-11	9.38144e-11
AT5G43080	CYCA3;1	-	5:17293227-17294789	17293227	17294789	1563	1068	-1.85555	2.76742e-10	8.01027e-10
AT1G05950	AT1G05950	-	1:1804401-1807471	1804401	1807471	3071	2056	-1.85561	6.48762e-11	1.96416e-10
AT3G05910	AT3G05910	-	3:1764318-1767620	1764318	1767620	3303	1819	-1.85611	1.27103e-44	2.21345e-43
AT2G43140	AT2G43140	-	2:17931525-17935686	17931525	17935686	4162	1150	-1.85695	3.3302e-07	7.51303e-07
AT1G56230	AT1G56230	-	1:21046009-21049194	21046009	21049194	3186	2596	-1.85891	1.16378e-23	7.87656e-23
AT3G57610	ADSS	-	3:21334284-21336674	21334284	21336674	2391	1779	-1.85929	3.78481e-39	5.32548e-38
AT5G09440	EXL4	-	5:2938347-2939461	2938347	2939461	1115	1115	-1.86066	4.51224e-13	1.5899e-12
AT1G27450	ATAPT1	-	1:9531839-9534114	9531839	9534114	2276	1383	-1.86068	4.056e-40	5.9391e-39
AT4G30470	AT4G30470	-	4:14894105-14896815	14894105	14896815	2711	1379	-1.86113	4.85941e-34	5.42939e-33
AT1G64090	RTNLB3	-	1:23789062-23790976	23789062	23790976	1915	1456	-1.862	6.18e-54	1.53385e-52
AT3G28200	AT3G28200	-	3:10518070-10519166	10518070	10519166	1097	1097	-1.86636	6.12915e-29	5.40355e-28
AT3G60070	AT3G60070	-	3:22183243-22186329	22183243	22186329	3087	1895	-1.86784	9.53035e-62	3.12031e-60
AT1G60190	AT1G60190	-	1:22198403-22200678	22198403	22200678	2276	2276	-1.86844	7.97157e-21	4.59118e-20
AT3G20840	PLT1	-	3:7300675-7303693	7300675	7303693	3019	2137	-1.86872	1.63692e-13	5.93833e-13
AT5G60210	RIP5	-	5:24243031-24245968	24243031	24245968	2938	2169	-1.86978	1.72747e-36	2.14849e-35
AT2G39470	PPL2	-	2:16476216-16477843	16476216	16477843	1628	1026	-1.86982	6.78458e-08	1.62001e-07
AT1G14800	AT1G14800	-	1:5099572-5102558	5099572	5102558	2987	1155	-1.87007	2.74236e-07	6.23003e-07
AT3G25900	HMT-1	-	3:9480825-9482926	9480825	9482926	2102	1366	-1.87015	2.2377e-24	1.58153e-23
AT1G04730	CTF18	-	1:1325296-1331086	1325296	1331086	5791	2921	-1.87198	1.04606e-10	3.12122e-10
AT4G20690	AT4G20690	-	4:11097242-11098024	11097242	11098024	783	417	-1.87239	7.81792e-10	2.18013e-09
AT5G56350	AT5G56350	-	5:22820006-22822766	22820006	22822766	2761	1982	-1.87246	2.84325e-60	8.83076e-59
AT1G11125	AT1G11125	-	1:3718783-3719711	3718783	3719711	929	929	-1.873	4.20949e-09	1.10533e-08
AT4G26960	AT4G26960	-	4:13538743-13539653	13538743	13539653	911	651	-1.87358	1.1149e-07	2.6222e-07
AT3G04770	RPSAb	-	3:1309294-1310887	1309294	1310887	1594	1211	-1.8736	1.42394e-69	6.30969e-68
AT2G40550	ETG1	-	2:16934834-16938201	16934834	16938201	3368	2031	-1.87411	1.17101e-22	7.4714e-22
AT1G67630	POLA2	-	1:25344440-25348406	25344440	25348406	3967	2115	-1.87433	3.41691e-22	2.11706e-21
AT1G03940	AT1G03940	-	1:1009542-1011056	1009542	1011056	1515	1515	-1.87595	3.17851e-21	1.87205e-20
AT3G22120	CWLP	-	3:7794957-7796310	7794957	7796310	1354	1354	-1.87807	3.30633e-17	1.52206e-16
AT1G80850	AT1G80850	-	1:30385449-30387522	30385449	30387522	2074	1392	-1.87835	2.53387e-15	1.04332e-14
AT2G32765	SUM5	-	2:13894862-13895582	13894862	13895582	721	616	-1.87849	1.88101e-07	4.33432e-07
AT1G32990	PRPL11	-	1:11955785-11957284	11955785	11957284	1500	856	-1.87905	2.04457e-49	4.31527e-48
AT1G05190	emb2394	-	1:1502344-1503830	1502344	1503830	1487	935	-1.88069	1.91519e-48	3.90112e-47
AT3G13403	AT3G13403	AT3G13404	3:4358537-4358826	4358537	4358826	290	174	-1.88253	9.6273e-15	3.80751e-14
AT2G23910	AT2G23910	-	2:10177834-10180064	10177834	10180064	2231	1258	-1.8849	1.06265e-15	4.46671e-15
AT5G57920	ENODL10	-	5:23453599-23454397	23453599	23454397	799	725	-1.88735	6.04807e-10	1.70569e-09
AT3G10525	LGO	-	3:3281362-3282032	3281362	3282032	671	671	-1.88906	2.04238e-09	5.49885e-09
AT1G56210	AT1G56210	-	1:21035618-21037211	21035618	21037211	1594	1384	-1.88922	6.52608e-25	4.75331e-24
AT2G29180	AT2G29180	-	2:12543023-12543835	12543023	12543835	813	701	-1.88929	7.97213e-37	1.01006e-35
AT2G03480	QUL2	-	2:1050842-1054613	1050842	1054613	3772	2718	-1.89012	1.37392e-23	9.24337e-23
AT2G36310	URH1	-	2:15224497-15226872	15224497	15226872	2376	1445	-1.89029	1.80629e-18	8.9584e-18
AT1G01110	IQD18	-	1:52239-54692	52239	54692	2454	1851	-1.89081	1.38241e-41	2.137e-40
AT5G39080	AT5G39080	-	5:15641658-15643161	15641658	15643161	1504	1504	-1.89098	1.2327e-31	1.24424e-30
AT3G10110	MEE67	-	3:3116110-3117671	3116110	3117671	1562	930	-1.89119	1.72297e-53	4.19637e-52
AT1G55330	AGP21	-	1:20648465-20648891	20648465	20648891	427	427	-1.89179	7.27276e-05	0.000132344
AT2G01755	AT2G01755	-	2:332194-332781	332194	332781	588	588	-1.89194	4.52486e-12	1.48234e-11
AT1G01130	AT1G01130	-	1:61905-63811	61905	63811	1907	375	-1.89231	4.57848e-10	1.30121e-09
AT2G26550	HO2	-	2:11291218-11293445	11291218	11293445	2228	1379	-1.89399	2.23309e-31	2.22089e-30
AT1G15260	AT1G15260	-	1:5249760-5250573	5249760	5250573	814	814	-1.89402	6.48107e-22	3.95049e-21
AT1G78300	GRF2	-	1:29461671-29463385	29461671	29463385	1715	1325	-1.89502	1.54816e-45	2.79975e-44
AT4G17880	AT4G17880	-	4:9933366-9935586	9933366	9935586	2221	2221	-1.89797	3.36068e-35	3.98363e-34
AT5G02890	AT5G02890	-	5:670065-671471	670065	671471	1407	1221	-1.89819	9.19099e-12	2.95435e-11
AT5G26280	AT5G26280	-	5:9208711-9210572	9208711	9210572	1862	1235	-1.89978	1.47364e-36	1.84091e-35
AT5G51550	EXL3	-	5:20939494-20940895	20939494	20940895	1402	1402	-1.90065	7.82734e-54	1.93421e-52
AT3G61460	BRH1	-	3:22741511-22742284	22741511	22742284	774	774	-1.90067	9.53154e-09	2.43938e-08
AT4G34680	GATA3	-	4:16553390-16554740	16553390	16554740	1351	1250	-1.90171	8.83002e-37	1.11625e-35
AT3G16080	AT3G16080	-	3:5454818-5455927	5454818	5455927	1110	612	-1.90467	4.36313e-36	5.33632e-35
AT4G28750	PSAE-1	-	4:14202758-14203961	14202758	14203961	1204	698	-1.90473	6.52936e-13	2.27039e-12
AT5G60670	AT5G60670	-	5:24380910-24381593	24380910	24381593	684	684	-1.90492	6.66866e-41	1.00606e-39
AT5G46960	AT5G46960	-	5:19062174-19062780	19062174	19062780	607	607	-1.90704	7.98202e-10	2.22333e-09
AT3G10100	AT3G10100	-	3:3111778-3115437	3111778	3115437	3660	3015	-1.90755	4.43073e-17	2.02208e-16
AT3G21750	UGT71B1	-	3:7664345-7666195	7664345	7666195	1851	1851	-1.90776	2.9062e-23	1.91786e-22
[truncated: 1,101 more rows]

## Sheet: AS events
AS events
	event	locus	locus_overlap	symbol	gene_coordinates	start	end	length	logFC	pvalue	bin.fdr	J1	R1	R2	R3	FR1	FR2	FR3	J2	R1.1	R2.1	R3.1	FR1.1	FR2.1	FR3.1	J3	R1.2	R2.2	R3.2	FR1.2	FR2.2	FR3.2	R	FR
AT5G58540:I004	-	AT5G58540	-	AT5G58540	5:23663136-23665317	23664314	23664392	79	-2.38857	2.42223e-08	1.53523e-05	AT5G58540:I004_E1I	24	13	24	4	7	4	AT5G58540:I004_IE2	15	25	31	0	2	3	5.23664313.23664393	2	0	5	30	19	29	0.90411	0.113636	-0.790473
AT5G58540:I003	-	AT5G58540	-	AT5G58540	5:23663136-23665317	23664039	23664122	84	-1.63813	5.8263e-05	0.0121504	AT5G58540:I003_E1I	25	15	17	7	7	7	AT5G58540:I003_IE2	25	14	13	5	3	5	5.23664038.23664123	0	1	4	12	22	8	0.915966	0.288136	-0.627831
AT1G15160:I005	-	AT1G15160	-	AT1G15160	1:5215475-5217545	5217037	5217169	133	-1.51762	0.000968185	0.10161	AT1G15160:I005_E1I	5	9	18	1	5	2	AT1G15160:I005_IE2	13	2	10	6	4	10	1.5217036.5217170	3	1	3	20	18	19	0.802817	0.197183	-0.605634
AT3G52110:I001	-	AT3G52110	-	AT3G52110	3:19323750-19325713	19324051	19324194	144	-1.12474	0.000190263	0.0314317	AT3G52110:I001_E1I	0	1	0	3	4	1	AT3G52110:I001_IE2	2	13	10	5	11	5	3.19324050.19324195	2	2	1	22	34	18	0.722222	0.163842	-0.55838
AT1G29465:I001	-	AT1G29465	-	AT1G29465	1:10308574-10309798	10308816	10309574	759	-1.05804	6.1967e-09	4.38623e-06	AT1G29465:I001_E1I	19	20	18	7	11	5	AT1G29465:I001_IE2	122	140	88	31	32	37	1.10308815.10309575	5	5	0	21	27	30	0.953162	0.44086	-0.512301
AT1G79529:I001	-	AT1G79529	-	AT1G79529	1:29915662-29916410	29915807	29915885	79	-2.65045	0.00156218	0.140398	AT1G79529:I001_E1I	5	9	4	0	0	1	AT1G79529:I001_IE2	5	3	4	1	0	0	1.29915806.29915886	5	4	4	6	8	8	0.535714	0.0434783	-0.492236
AT1G48280:I006	-	AT1G48280	-	AT1G48280	1:17835088-17837717	17837357	17837442	86	-3.48499	2.7592e-19	7.86965e-16	AT1G48280:I006_E1I	39	23	31	2	4	9	AT1G48280:I006_IE2	57	43	33	3	2	10	1.17837356.17837443	35	37	25	85	89	71	0.538095	0.0576923	-0.480403
AT1G14440:E003	Alt3ss	AT1G14440	-	AT1G14440	1:4938824-4940903	4940094	4940097	4	-2.27779	0.000765765	0.087363	NA	NA	NA	NA	NA	NA	NA	1.4940097.4940601	21	8	45	1	0	0	1.4940093.4940601	12	8	29	0	3	3	0.601626	0.142857	-0.458769
AT1G09910:I014	-	AT1G09910	-	AT1G09910	1:3220035-3224541	3223832	3224378	547	-1.71064	0.000428105	0.0573406	AT1G09910:I014_E1I	0	0	2	0	2	0	AT1G09910:I014_IE2	6	3	7	4	5	6	1.3223831.3224379	2	0	4	14	16	17	0.6	0.153153	-0.446847
AT2G26210:Io008	-	AT2G26210	-	AT2G26210	2:11157118-11159292	11157248	11157687	440	-0.771346	0.00139086	0.130567	AT2G26210:Io008_E1I	2	0	0	1	1	0	AT2G26210:Io008_IE2	40	24	38	31	37	40	2.11157247.11157688	7	2	13	34	59	41	0.702703	0.291005	-0.411697
AT4G36890:I002	-	AT4G36890	-	AT4G36890	4:17379175-17381780	17380791	17380890	100	-2.2734	4.53719e-06	0.0014521	AT4G36890:I002_E1I	39	27	41	0	1	1	AT4G36890:I002_IE2	41	19	42	1	5	0	4.17380790.17380891	26	26	34	11	5	9	0.548556	0.137931	-0.410625
AT4G13250:I001	-	AT4G13250	-	AT4G13250	4:7684156-7686876	7684606	7684699	94	-3.03076	3.9666e-21	1.53861e-17	AT4G13250:I001_E1I	51	57	33	2	15	7	AT4G13250:I001_IE2	80	71	54	7	9	7	4.7684605.7684700	96	71	72	163	289	209	0.419903	0.0343316	-0.385571
[truncated: 244 more rows]

## Sheet: GO DE vs DS
GO DE vs DS						References
Group	GO	Enrichment Factor	p-value	Type		BP	Biological Process
[truncated: 34 more rows]

## Sheet: Genes used for transc. comparis
RNAseq data used for the comparative transcriptome analyses					References
[truncated: 1,409 more rows]

[truncated: 2 more sheets: GO transcriptomic comparisson, Commonly affected AS events]
