# Supplementary material for: Alternative Splicing Regulation During Light-Induced Germination of Arabidopsis thaliana Seeds
Source: Front Plant Sci. 2019 Sep 10;10:1076. doi: 10.3389/fpls.2019.01076 (PMC6746916; doi:10.3389/fpls.2019.01076)
Supplement: Supplementary Table 2 — Primers used in the study. [file Table_2.xlsx]

## Sheet: List of Primers
Supplementary Table 2. Primers used in the study.
LOCUS	SYMBOL	Forward	Reverse
AT1G28330	DRM1	CTCCAACATCTTTGATAAACC	TTGAGTCACCGCTGTACAAC
AT3G62090	PIF6 short PCR	AAAACGAAATGCAGAAGCGTATAA	TGTCATATAATTGATTGCTTCATCCA
AT3G62090	PIF6 long PCR	TCAACAAGACAACAAAATATGAC	TCATTGATGGTGTAACAAATCTG
AT3G61860	RS31	TCGGATCTGGAACGGTTG	CAGTGTCTTTGTAGGCTTCAG
AT2G46610	RS31a	AAGTTCGGGAGAGTGAAGCG	TGCTCTTTGAATCGGGGACC
AT1G09140	SR30	CATGCGCAAAGCTGGAGATG	GGTGAAACTGGAGAATTCGATCTTG
AT4G36690	U2AF65A	TGCACAGCAGCAAATAGCTT	GGCCTGCCACTGGCTGACCATTGG
